# Supplementary material for: Epidemiological Investigation of Hospital Transmission of Corynebacterium striatum Infection by Core Genome Multilocus Sequence Typing Approach
Source: Microbiol Spectr. 2022 Dec 20;11(1):e01490-22. doi: 10.1128/spectrum.01490-22 (PMC9927548; doi:10.1128/spectrum.01490-22)
Supplement: Supplemental file 2 — Supplemental material. Download spectrum.01490-22-s0002.xlsx, XLSX file, 0.1 MB [file spectrum.01490-22-s0002.xlsx]

## Sheet: Table S1
Table S1 List of 271 C. striatum genomes obtained from the NCBI genome database on August 29, 2021.
Organism	Strain	geographic location	GenBank	N50	Num of contig	Completeness	Contamination	BioSample	BioProject
Corynebacterium striatum	ATCC 6940	missing	GCA_000159135.1	357794	35	98.99	0.22	SAMN00001507	PRJNA31449
Corynebacterium striatum	1961	Brazil	GCA_000988225.1	325912	28	98.42	0.09	SAMN03458462	PRJNA280207
Corynebacterium striatum	1327_CAUR	USA: WA	GCA_001053405.1	107907	83	98.79	0.09	SAMN03197307	PRJNA267549
Corynebacterium striatum	1329_CAUR	USA: WA	GCA_001053435.1	88569	82	99.23	0.09	SAMN03197309	PRJNA267549
Corynebacterium striatum	587_CAUR	USA: WA	GCA_001055405.1	50969	138	99.78	0.09	SAMN03197788	PRJNA267549
Corynebacterium striatum	797_CAUR	USA: WA	GCA_001058455.1	80345	88	99.67	0.09	SAMN03198009	PRJNA267549
Corynebacterium striatum	962_CAUR	USA: WA	GCA_001059665.1	83637	109	99.78	0.65	SAMN03198182	PRJNA267549
Corynebacterium striatum	963_CAUR	USA: WA	GCA_001059955.1	88217	108	99.78	0.65	SAMN03198183	PRJNA267549
Corynebacterium striatum	542_CAUR	USA: WA	GCA_001076975.1	124638	84	99.23	0.21	SAMN03197740	PRJNA267549
Corynebacterium striatum	KC-Na-01	South Korea: South sea	GCA_002156805.1	2758551	3	99.34	0.09	SAMN07109493	PRJNA386621
Corynebacterium striatum	2230	Brazil: Rio de Janeiro	GCA_002775055.1	176095	37	99.16	1.8	SAMN04517755	PRJNA313269
Corynebacterium striatum	2247	Brazil:Rio de Janeiro	GCA_002775105.1	165448	24	96.13	2.78	SAMN04517757	PRJNA313272
Corynebacterium striatum	215	USA:Boston	GCA_002803965.1	2993983	1	99.78	0.79	SAMN05374476	PRJNA278886
Corynebacterium striatum	216	USA:Boston	GCA_002804085.1	3031488	1	99.34	0.65	SAMN05178544	PRJNA278886
Corynebacterium striatum	2023	Brazil: teaching hospital in Rio de Janeiro	GCA_002865925.1	172887	55	96.95	0.71	SAMN03490149	PRJNA281414
Corynebacterium striatum	2130	Brazil: Rio de Janeiro	GCA_003202245.1	150421	48	99.23	1.01	SAMN07532617	PRJNA399282
Corynebacterium striatum	2296	Brazil: Rio de Janeiro	GCA_003202295.1	192774	52	99.67	0.57	SAMN07533541	PRJNA399337
Corynebacterium striatum	2425	Brazil: Rio de Janeiro	GCA_003202355.1	218228	46	99.67	0.66	SAMN07535082	PRJNA399495
Corynebacterium striatum	WP1a	USA: Missouri	GCA_004138065.1	128319	87	99.23	0.09	SAMN10723573	PRJNA420593
Corynebacterium striatum	NBRC 15291	missing	GCA_006538485.1	1157921	37	99.23	4.07	SAMD00169825	PRJDB8042
Corynebacterium striatum	LK37	USA	GCA_008373895.1	133736	78	99.67	0.22	SAMN10134347	PRJNA506988
Corynebacterium striatum	CSc20	China: Beijing	GCA_011682935.1	133578	78	99.78	2.95	SAMN11811890	PRJNA544998
Corynebacterium striatum	NSCs20	China: Beijing	GCA_011682945.1	133578	76	99.78	0.66	SAMN11811889	PRJNA544998
Corynebacterium striatum	CSc27	China: Beijing	GCA_011682965.1	88345	79	99.67	0.09	SAMN11811888	PRJNA544998
Corynebacterium striatum	NSCs27	China: Beijing	GCA_011682985.1	97734	70	99.67	0.09	SAMN11811887	PRJNA544998
Corynebacterium striatum	1954	Brazil: Rio de Janeiro	GCA_014610855.1	1478048	13	96.92	0.36	SAMN08013311	PRJNA418005
Corynebacterium striatum	2038	Brazil: Rio de Janeiro	GCA_014610885.1	368593	20	97.8	0.57	SAMN08013312	PRJNA418004
Corynebacterium striatum	ICDC.Cs136	China: Beijing	GCA_015889045.1	121584	93	99.34	0.66	SAMN12388656	PRJNA514245
Corynebacterium striatum	ICDC.Cs361	China: Tangshan	GCA_015889065.1	124823	112	99.34	0.79	SAMN12388708	SAMN12388708
Corynebacterium striatum	ICDC.Cs118	China: Beijing	GCA_015889085.1	97191	75	99.67	0.09	SAMN12388650	PRJNA514245
Corynebacterium striatum	ICDC.Cs103	China: Beijing	GCA_015889105.1	108283	120	99.78	0.79	SAMN12388648	PRJNA514245
Corynebacterium striatum	ICDC.Cs101	China: Beijing	GCA_015889125.1	117517	83	99.67	0.09	SAMN12388647	PRJNA514245
Corynebacterium striatum	ICDC.Cs110	China: Beijing	GCA_015889145.1	103898	78	99.67	0.09	SAMN12388649	PRJNA514245
Corynebacterium striatum	ICDC.Cs539	China: Guangzhou	GCA_015889225.1	89273	85	99.23	0.09	SAMN12388783	PRJNA514245
Corynebacterium striatum	ICDC.Cs534	China: Guangzhou	GCA_015889245.1	89273	83	99.23	0.09	SAMN12388778	PRJNA514245
Corynebacterium striatum	ICDC.Cs536	China: Guangzhou	GCA_015889265.1	88297	89	99.67	0.09	SAMN12388780	PRJNA514245
Corynebacterium striatum	ICDC.Cs017	China: Beijing	GCA_015889285.1	121585	89	99.78	0.66	SAMN12388620	PRJNA514245
Corynebacterium striatum	ICDC.Cs541	China: Guangzhou	GCA_015889305.1	99451	104	99.78	0.53	SAMN12388785	PRJNA514245
Corynebacterium striatum	ICDC.Cs127	China: Beijing	GCA_015889325.1	68128	84	99.67	0.53	SAMN12388653	PRJNA514245
Corynebacterium striatum	ICDC.Cs125	China: Beijing	GCA_015889345.1	91558	100	99.67	0.09	SAMN12388651	PRJNA514245
Corynebacterium striatum	ICDC.Cs538	China: Guangzhou	GCA_015889355.1	95435	79	99.67	0.09	SAMN12388782	PRJNA514245
Corynebacterium striatum	ICDC.Cs535	China: Guangzhou	GCA_015889385.1	91686	82	99.67	0.09	SAMN12388779	PRJNA514245
Corynebacterium striatum	ICDC.Cs358	China: Beijing	GCA_015889405.1	124823	116	99.34	0.79	SAMN12388706	PRJNA514245
Corynebacterium striatum	ICDC.Cs421	China: Tangshan	GCA_015889425.1	97529	85	99.67	0.09	SAMN12388754	PRJNA514245
Corynebacterium striatum	ICDC.Cs130	China: Beijing	GCA_015889445.1	91476	83	99.67	0.09	SAMN12388654	PRJNA514245
Corynebacterium striatum	ICDC.Cs540	China: Guangzhou	GCA_015889455.1	88669	89	99.67	0.09	SAMN12388784	PRJNA514245
Corynebacterium striatum	ICDC.Cs533	China: Guangzhou	GCA_015889485.1	91746	80	99.67	0.09	SAMN12388777	PRJNA514245
Corynebacterium striatum	ICDC.Cs419	China: Tangshan	GCA_015889505.1	103420	115	99.78	0.66	SAMN12388752	PRJNA514245
Corynebacterium striatum	ICDC.Cs420	China: Tangshan	GCA_015889525.1	103420	111	99.78	0.66	SAMN12388753	PRJNA514245
Corynebacterium striatum	ICDC.Cs544	China: Guangzhou	GCA_015889535.1	91685	87	99.67	0.09	SAMN12388786	PRJNA514245
Corynebacterium striatum	ICDC.Cs280	China: Guangzhou	GCA_015889565.1	91890	77	99.67	0.09	SAMN12388684	PRJNA514245
Corynebacterium striatum	ICDC.Cs418	China: Tangshan	GCA_015889575.1	103422	113	99.78	0.66	SAMN12388751	PRJNA514245
Corynebacterium striatum	ICDC.Cs415	China: Tangshan	GCA_015889605.1	109671	99	99.34	0.66	SAMN12388748	PRJNA514245
Corynebacterium striatum	ICDC.Cs030	China: Beijing	GCA_015889625.1	194119	31	99.67	1.1	SAMN12388625	PRJNA514245
Corynebacterium striatum	ICDC.Cs279	China: Guangzhou	GCA_015889645.1	84117	100	99.67	0.09	SAMN12388683	PRJNA514245
Corynebacterium striatum	ICDC.Cs414	China: Tangshan	GCA_015889655.1	110529	107	99.34	0.79	SAMN12388747	PRJNA514245
Corynebacterium striatum	ICDC.Cs422	China: Tangshan	GCA_015889685.1	123591	68	99.67	0.22	SAMN12388755	PRJNA514245
Corynebacterium striatum	ICDC.Cs416	China: Tangshan	GCA_015889705.1	87229	115	99.34	0.79	SAMN12388749	PRJNA514245
Corynebacterium striatum	ICDC.Cs424	China: Tangshan	GCA_015889725.1	132366	60	99.67	0.22	SAMN12388756	PRJNA514245
Corynebacterium striatum	ICDC.Cs271	China: Beijing	GCA_015889745.1	113215	73	99.67	0.09	SAMN12388681	PRJNA514245
Corynebacterium striatum	ICDC.Cs091	China: Beijing	GCA_015889765.1	88058	89	99.67	0.09	SAMN12388645	PRJNA514245
Corynebacterium striatum	ICDC.Cs095	China: Beijing	GCA_015889785.1	97088	83	99.67	0.09	SAMN12388646	PRJNA514245
Corynebacterium striatum	ICDC.Cs064	China: Beijing	GCA_015889805.1	91558	86	99.67	0.09	SAMN12388636	PRJNA514245
Corynebacterium striatum	ICDC.Cs398	China: Tangshan	GCA_015889825.1	87229	119	99.34	0.7	SAMN12388736	PRJNA514245
Corynebacterium striatum	ICDC.Cs061	China: Beijing	GCA_015889845.1	109088	121	99.34	0.79	SAMN12388635	PRJNA514245
Corynebacterium striatum	ICDC.Cs394	China: Tangshan	GCA_015889885.1	109555	118	99.34	0.7	SAMN12388733	PRJNA514245
Corynebacterium striatum	ICDC.Cs389	China: Beijing	GCA_015889905.1	109626	102	99.34	0.79	SAMN12388729	PRJNA514245
Corynebacterium striatum	ICDC.Cs387	China: Tangshan	GCA_015889925.1	124823	110	99.78	0.79	SAMN12388727	PRJNA514245
Corynebacterium striatum	ICDC.Cs396	China: Tangshan	GCA_015889945.1	109555	115	99.34	0.7	SAMN12388735	PRJNA514245
Corynebacterium striatum	ICDC.Cs013	China: Beijing	GCA_015889965.1	118121	66	99.67	0.09	SAMN12388619	PRJNA514245
Corynebacterium striatum	ICDC.Cs072	China: Beijing	GCA_015889985.1	109090	119	99.78	0.79	SAMN12388639	PRJNA514245
Corynebacterium striatum	ICDC.Cs004	China: Beijing	GCA_015890005.1	105780	99	99.78	0.77	SAMN12388618	PRJNA514245
Corynebacterium striatum	ICDC.Cs070	China: Beijing	GCA_015890025.1	83503	76	99.67	0.53	SAMN12388638	PRJNA514245
Corynebacterium striatum	ICDC.Cs067	China: Beijing	GCA_015890045.1	97576	83	99.67	0.09	SAMN12388637	PRJNA514245
Corynebacterium striatum	ICDC.Cs087	China: Beijing	GCA_015890065.1	121585	93	99.34	0.66	SAMN12388643	PRJNA514245
Corynebacterium striatum	ICDC.Cs384	China: Tangshan	GCA_015890085.1	98966	111	99.34	0.79	SAMN12388725	PRJNA514245
Corynebacterium striatum	ICDC.Cs089	China: Beijing	GCA_015890105.1	113828	85	99.67	0.09	SAMN12388644	PRJNA514245
Corynebacterium striatum	ICDC.Cs079	China: Beijing	GCA_015890125.1	103898	91	99.67	0.09	SAMN12388642	PRJNA514245
Corynebacterium striatum	ICDC.Cs257	China: Beijing	GCA_015890145.1	93554	73	99.67	0.09	SAMN12388677	PRJNA514245
Corynebacterium striatum	ICDC.Cs259	China: Beijing	GCA_015890165.1	47854	105	99.67	0.53	SAMN12388678	PRJNA514245
Corynebacterium striatum	ICDC.Cs374	China: Tangshan	GCA_015890185.1	113829	83	99.67	0.09	SAMN12388718	PRJNA514245
Corynebacterium striatum	ICDC.Cs076	China: Beijing	GCA_015890205.1	106904	73	99.67	0.09	SAMN12388641	PRJNA514245
Corynebacterium striatum	ICDC.Cs375	China: Tangshan	GCA_015890225.1	89335	96	99.23	0.79	SAMN12388719	PRJNA514245
Corynebacterium striatum	ICDC.Cs372	China: Tangshan	GCA_015890245.1	87959	83	99.67	0.09	SAMN12388717	PRJNA514245
Corynebacterium striatum	ICDC.Cs377	China: Tangshan	GCA_015890265.1	103420	112	99.34	0.66	SAMN12388721	PRJNA514245
Corynebacterium striatum	ICDC.Cs379	China: Tangshan	GCA_015890285.1	88171	114	99.34	0.79	SAMN12388722	PRJNA514245
Corynebacterium striatum	ICDC.Cs381	China: Beijing	GCA_015890305.1	105741	123	99.78	0.93	SAMN12388724	PRJNA514245
Corynebacterium striatum	ICDC.Cs380	China: Tangshan	GCA_015890325.1	109588	111	99.34	0.7	SAMN12388723	PRJNA514245
Corynebacterium striatum	ICDC.Cs386	China: Tangshan	GCA_015890345.1	124823	114	99.34	0.79	SAMN12388726	PRJNA514245
Corynebacterium striatum	ICDC.Cs058	China: Beijing	GCA_015890365.1	105780	97	99.78	0.66	SAMN12388634	PRJNA514245
Corynebacterium striatum	ICDC.Cs054	China: Beijing	GCA_015890375.1	88569	87	99.67	0.09	SAMN12388633	PRJNA514245
Corynebacterium striatum	ICDC.Cs053	China: Beijing	GCA_015890405.1	105598	108	99.67	0.68	SAMN12388632	SAMN12388632
Corynebacterium striatum	ICDC.Cs050	China: Beijing	GCA_015890425.1	83765	78	99.67	0.09	SAMN12388631	PRJNA514245
Corynebacterium striatum	ICDC.Cs045	China: Beijing	GCA_015890445.1	82470	74	99.67	0.09	SAMN12388630	PRJNA514245
Corynebacterium striatum	ICDC.Cs039	China: Beijing	GCA_015890465.1	100191	102	99.78	0.79	SAMN12388628	PRJNA514245
Corynebacterium striatum	ICDC.Cs042	China: Beijing	GCA_015890485.1	85721	89	99.78	0.66	SAMN12388629	PRJNA514245
Corynebacterium striatum	ICDC.Cs247	China: Beijing	GCA_015890505.1	100930	113	99.78	0.79	SAMN12388675	PRJNA514245
Corynebacterium striatum	ICDC.Cs038	China: Beijing	GCA_015890525.1	121584	93	99.34	0.66	SAMN12388627	PRJNA514245
Corynebacterium striatum	ICDC.Cs363	China: Tangshan	GCA_015890545.1	89436	90	99.23	0.79	SAMN12388710	PRJNA514245
Corynebacterium striatum	ICDC.Cs457	China: Tangshan	GCA_015890565.1	83489	75	99.67	0.53	SAMN12388760	PRJNA514245
Corynebacterium striatum	ICDC.Cs454	China: Tangshan	GCA_015890585.1	111548	63	99.67	0.22	SAMN12388759	PRJNA514245
Corynebacterium striatum	ICDC.Cs360	China: Tangshan	GCA_015890605.1	83393	71	99.78	0.09	SAMN12388707	PRJNA514245
Corynebacterium striatum	ICDC.Cs482	China: Tangshan	GCA_015890625.1	125312	61	99.67	0.22	SAMN12388765	PRJNA514245
Corynebacterium striatum	ICDC.Cs516	China: Guangzhou	GCA_015890645.1	62328	113	99.67	0.09	SAMN12388766	PRJNA514245
Corynebacterium striatum	ICDC.Cs283	China: Guangzhou	GCA_015890655.1	88297	87	99.67	0.09	SAMN12388685	PRJNA514245
Corynebacterium striatum	ICDC.Cs355	China: Tangshan	GCA_015890685.1	83396	66	99.78	0.14	SAMN12388703	PRJNA514245
Corynebacterium striatum	ICDC.Cs234	China: Beijing	GCA_015890705.1	99451	121	99.78	0.79	SAMN12388674	PRJNA514245
Corynebacterium striatum	ICDC.Cs024	China: Beijing	GCA_015890725.1	83793	134	99.78	0.79	SAMN12388622	PRJNA514245
Corynebacterium striatum	ICDC.Cs286	China: Guangzhou	GCA_015890745.1	135796	54	99.67	0.22	SAMN12388688	PRJNA514245
Corynebacterium striatum	ICDC.Cs288	China: Guangzhou	GCA_015890765.1	90922	87	99.34	0.79	SAMN12388690	PRJNA514245
Corynebacterium striatum	ICDC.Cs348	China: Tangshan	GCA_015890785.1	81915	111	99.34	0.79	SAMN12388698	PRJNA514245
Corynebacterium striatum	ICDC.Cs290	China: Guangzhou	GCA_015890805.1	81747	85	99.67	0.09	SAMN12388692	PRJNA514245
Corynebacterium striatum	ICDC.Cs285	China: Guangzhou	GCA_015890825.1	112512	84	99.67	0.09	SAMN12388687	PRJNA514245
Corynebacterium striatum	ICDC.Cs370	China: Tangshan	GCA_015890845.1	106692	106	99.34	0.79	SAMN12388715	PRJNA514245
Corynebacterium striatum	ICDC.Cs032	China: Beijing	GCA_015890865.1	99356	110	99.67	0.68	SAMN12388626	PRJNA514245
Corynebacterium striatum	ICDC.Cs262	China: Beijing	GCA_015890885.1	125374	60	99.67	0.22	SAMN12388679	PRJNA514245
Corynebacterium striatum	ICDC.Cs020	China: Beijing	GCA_015890905.1	91558	92	99.67	0.09	SAMN12388621	PRJNA514245
Corynebacterium striatum	ICDC.Cs518	China: Guangzhou	GCA_015890925.1	83593	90	99.67	0.09	SAMN12388767	PRJNA514245
Corynebacterium striatum	ICDC.Cs521	China: Guangzhou	GCA_015890945.1	88214	86	99.23	0.09	SAMN12388768	PRJNA514245
Corynebacterium striatum	ICDC.Cs529	China: Guangzhou	GCA_015890965.1	142186	71	99.67	0.37	SAMN12388774	PRJNA514245
Corynebacterium striatum	ICDC.Cs352	China: Tangshan	GCA_015890985.1	84166	81	99.67	0.09	SAMN12388701	PRJNA514245
Corynebacterium striatum	ICDC.Cs528	China: Guangzhou	GCA_015891005.1	87977	88	99.67	0.09	SAMN12388773	PRJNA514245
Corynebacterium striatum	ICDC.Cs522	China: Guangzhou	GCA_015891025.1	75550	98	99.67	0.09	SAMN12388769	PRJNA514245
Corynebacterium striatum	ICDC.Cs527	China: Guangzhou	GCA_015891045.1	148943	57	99.67	0.22	SAMN12388772	PRJNA514245
Corynebacterium striatum	ICDC.Cs350	China: Tangshan	GCA_015891065.1	88521	108	99.34	0.66	SAMN12388699	PRJNA514245
Corynebacterium striatum	ICDC.Cs351	China: Tangshan	GCA_015891085.1	124823	101	99.34	0.79	SAMN12388700	PRJNA514245
Corynebacterium striatum	ICDC.Cs525	China: Guangzhou	GCA_015891105.1	91685	91	99.67	0.13	SAMN12388771	PRJNA514245
Corynebacterium striatum	ICDC.Cs532	China: Guangzhou	GCA_015891125.1	89944	85	99.67	0.09	SAMN12388776	PRJNA514245
Corynebacterium striatum	ICDC.Cs524	China: Guangzhou	GCA_015891145.1	95290	83	99.23	0.09	SAMN12388770	PRJNA514245
Corynebacterium striatum	ICDC.Cs291	China: Guangzhou	GCA_015891165.1	112512	88	99.67	0.09	SAMN12388693	PRJNA514245
Corynebacterium striatum	ICDC.Cs003	China: Beijing	GCA_015891185.1	98517	82	99.67	0.09	SAMN12388617	PRJNA514245
Corynebacterium striatum	ICDC.Cs287	China: Beijing	GCA_015891205.1	88408	84	99.67	0.09	SAMN12388689	PRJNA514245
Corynebacterium striatum	ICDC.Cs209	China: Beijing	GCA_015891225.1	104052	116	99.78	0.79	SAMN12388670	PRJNA514245
Corynebacterium striatum	ICDC.Cs029	China: Beijing	GCA_015891245.1	98683	90	99.67	0.09	SAMN12388624	PRJNA514245
Corynebacterium striatum	ICDC.Cs025	China: Beijing	GCA_015891265.1	79597	75	99.67	0.09	SAMN12388623	PRJNA514245
Corynebacterium striatum	ICDC.Cs295	China: Guangzhou	GCA_015891285.1	88297	94	99.67	0.09	SAMN12388696	PRJNA514245
Corynebacterium striatum	ICDC.Cs368	China: Tangshan	GCA_015891305.1	109627	106	99.34	0.79	SAMN12388714	PRJNA514245
Corynebacterium striatum	ICDC.Cs294	China: Guangzhou	GCA_015891325.1	88266	83	99.67	0.09	SAMN12388695	PRJNA514245
Corynebacterium striatum	ICDC.Cs365	China: Tangshan	GCA_015891345.1	79833	106	99.67	0.92	SAMN12388712	PRJNA514245
Corynebacterium striatum	ICDC.Cs232	China: Beijing	GCA_015891365.1	91558	104	99.67	0.23	SAMN12388673	PRJNA514245
Corynebacterium striatum	ICDC.Cs461	China: Tangshan	GCA_015891385.1	104051	122	99.34	0.75	SAMN12388761	PRJNA514245
Corynebacterium striatum	ICDC.Cs275	China: Beijing	GCA_015891405.1	103899	87	99.67	0.09	SAMN12388682	PRJNA514245
Corynebacterium striatum	ICDC.Cs479	China: Tangshan	GCA_015891425.1	141011	82	99.67	0.09	SAMN12388764	PRJNA514245
Corynebacterium striatum	ICDC.Cs470	China: Tangshan	GCA_015891445.1	114587	90	99.67	0.09	SAMN12388763	PRJNA514245
Corynebacterium striatum	ICDC.Cs468	China: Tangshan	GCA_015891465.1	100191	110	99.78	0.79	SAMN12388762	PRJNA514245
Corynebacterium striatum	ICDC.Cs202	China: Beijing	GCA_015891485.1	98492	85	99.67	0.09	SAMN12388667	PRJNA514245
Corynebacterium striatum	ICDC.Cs364	China: Tangshan	GCA_015891505.1	88171	118	99.34	0.79	SAMN12388711	PRJNA514245
Corynebacterium striatum	ICDC.Cs205	China: Beijing	GCA_015891525.1	104051	126	99.34	0.79	SAMN12388669	PRJNA514245
Corynebacterium striatum	ICDC.Cs426	China: Tangshan	GCA_015891545.1	50131	115	99.67	0.97	SAMN12388757	PRJNA514245
Corynebacterium striatum	ICDC.Cs199	China: Beijing	GCA_015891565.1	112523	64	99.67	0.22	SAMN12388666	PRJNA514245
Corynebacterium striatum	ICDC.Cs399	China: Tangshan	GCA_015891585.1	109555	105	99.34	0.7	SAMN12388737	PRJNA514245
Corynebacterium striatum	ICDC.Cs184	China: Beijing	GCA_015891605.1	93762	80	99.67	0.09	SAMN12388665	PRJNA514245
Corynebacterium striatum	ICDC.Cs248	China: Beijing	GCA_015891665.1	67973	98	99.45	0.31	SAMN12388676	PRJNA514245
Corynebacterium striatum	ICDC.Cs151	China: Beijing	GCA_015891685.1	91558	87	99.67	0.09	SAMN12388661	PRJNA514245
Corynebacterium striatum	ICDC.Cs138	China: Beijing	GCA_015891745.1	84363	74	99.67	0.09	SAMN12388657	PRJNA514245
Corynebacterium striatum	ICDC.Cs169	China: Beijing	GCA_015891765.1	97629	85	99.67	0.09	SAMN12388663	PRJNA514245
Corynebacterium striatum	ICDC.Cs172	China: Beijing	GCA_015891785.1	109554	110	99.78	0.7	SAMN12388664	PRJNA514245
Corynebacterium striatum	ICDC.Cs149	China: Beijing	GCA_015891805.1	121586	88	99.34	0.66	SAMN12388660	PRJNA514245
Corynebacterium striatum	ICDC.Cs140	China: Beijing	GCA_015891815.1	97097	87	99.67	0.09	SAMN12388658	PRJNA514245
Corynebacterium striatum	ICDC.Cs145	China: Beijing	GCA_015891845.1	91556	90	99.67	0.09	SAMN12388659	PRJNA514245
Corynebacterium striatum	ICDC.Cs211	China: Beijing	GCA_015891865.1	81834	78	99.67	0.53	SAMN12388671	PRJNA514245
Corynebacterium striatum	ICDC.Cs410	China: Tangshan	GCA_015891885.1	109121	101	99.23	1.1	SAMN12388743	PRJNA514245
Corynebacterium striatum	ICDC.Cs225	China: Beijing	GCA_015891905.1	104183	77	99.67	0.21	SAMN12388672	PRJNA514245
Corynebacterium striatum	ICDC.Cs411	China: Tangshan	GCA_015891925.1	88172	115	99.34	0.79	SAMN12388744	PRJNA514245
Corynebacterium striatum	ICDC.Cs405	China: Tangshan	GCA_015891945.1	88171	107	99.34	0.79	SAMN12388741	PRJNA514245
Corynebacterium striatum	ICDC.Cs404	China: Tangshan	GCA_015891965.1	81915	110	99.78	0.79	SAMN12388740	PRJNA514245
Corynebacterium striatum	ICDC.Cs413	China: Tangshan	GCA_015891985.1	88170	118	99.34	0.7	SAMN12388746	PRJNA514245
Corynebacterium striatum	ICDC.Cs401	China: Tangshan	GCA_015892005.1	109555	121	99.34	0.79	SAMN12388739	PRJNA514245
Corynebacterium striatum	W40308	missing	GCA_015892025.1	110356	96	99.78	0.09	SAMN06624490	PRJNA514245
Corynebacterium striatum	ICDC.Cs412	China: Tangshan	GCA_015892045.1	105653	106	99.78	0.66	SAMN12388745	PRJNA514245
Corynebacterium striatum	ICDC.Cs362	China: Tangshan	GCA_015892065.1	109552	108	99.78	0.79	SAMN12388709	PRJNA514245
Corynebacterium striatum	W49297	missing	GCA_015892105.1	110356	109	99.78	0.09	SAMN06624491	PRJNA514245
Corynebacterium striatum	NJ1	USA: Milwaukee, WI	GCA_015892295.1	78026	70	99.67	0.31	SAMN16337255	PRJNA514245
Corynebacterium striatum	ICDC.Cs204	China: Beijing	GCA_015913055.1	54765	100	99.67	0.53	SAMN12388668	PRJNA514245
Corynebacterium striatum	ICDC.Cs185	China: Beijing	GCA_015944615.1	109671	86	99.78	0.66	SAMN10663096	PRJNA514245
Corynebacterium striatum	ICDC.Cs488	China: Beijing	GCA_015944675.1	124824	99	99.34	0.7	SAMN10663171	PRJNA514245
Corynebacterium striatum	ICDC.Cs471	China: Beijing	GCA_015944695.1	124824	108	99.34	0.7	SAMN10663164	PRJNA514245
Corynebacterium striatum	ICDC.Cs476	China: Beijing	GCA_015944715.1	93760	88	99.67	0.09	SAMN10663167	PRJNA514245
Corynebacterium striatum	ICDC.Cs475	China: Beijing	GCA_015944735.1	124824	104	99.34	0.7	SAMN10663166	PRJNA514245
Corynebacterium striatum	ICDC.Cs198	China: Beijing	GCA_015944755.1	91550	93	99.67	0.09	SAMN10663102	PRJNA514245
Corynebacterium striatum	ICDC.Cs477	China: Beijing	GCA_015944775.1	124824	105	99.34	0.7	SAMN10663168	PRJNA514245
Corynebacterium striatum	ICDC.Cs481	China: Beijing	GCA_015944795.1	124824	108	99.34	0.7	SAMN10663169	PRJNA514245
Corynebacterium striatum	ICDC.Cs181	China: Beijing	GCA_015944815.1	100192	126	99.78	0.79	SAMN10663094	PRJNA514245
Corynebacterium striatum	ICDC.Cs491	China: Beijing	GCA_015945195.1	124824	108	99.34	0.7	SAMN10663173	PRJNA514245
Corynebacterium striatum	ICDC.Cs194	China: Beijing	GCA_015945255.1	121588	86	99.78	0.66	SAMN10663100	PRJNA514245
Corynebacterium striatum	ICDC.Cs484	China: Beijing	GCA_015945275.1	95773	77	99.67	0.09	SAMN10663170	PRJNA514245
Corynebacterium striatum	ICDC.Cs474	China: Beijing	GCA_015945295.1	124824	106	99.34	0.7	SAMN10663165	PRJNA514245
Corynebacterium striatum	ICDC.Cs297	China: Beijing	GCA_015945355.1	93067	68	99.67	0.09	SAMN10663133	PRJNA514245
Corynebacterium striatum	ICDC.Cs159	China: Beijing	GCA_015945475.1	88337	89	99.67	0.09	SAMN10663084	PRJNA514245
Corynebacterium striatum	ICDC.Cs162	China: Beijing	GCA_015945535.1	134584	47	99.67	0.09	SAMN10663086	PRJNA514245
Corynebacterium striatum	ICDC.Cs178	China: Beijing	GCA_015945575.1	127131	59	99.23	0.09	SAMN10663092	PRJNA514245
Corynebacterium striatum	ICDC.Cs163	China: Beijing	GCA_015945595.1	94945	116	99.78	0.79	SAMN10663087	PRJNA514245
Corynebacterium striatum	ICDC.Cs206	China: Beijing	GCA_015945635.1	94165	83	99.67	0.09	SAMN10663103	PRJNA514245
Corynebacterium striatum	ICDC.Cs160	China: Beijing	GCA_015945675.1	85802	84	99.67	0.09	SAMN10663085	PRJNA514245
Corynebacterium striatum	ICDC.Cs492	China: Beijing	GCA_015945695.1	124824	105	99.34	0.7	SAMN10663174	PRJNA514245
Corynebacterium striatum	ICDC.Cs208	China: Beijing	GCA_015945715.1	103898	85	99.67	0.09	SAMN10663104	PRJNA514245
Corynebacterium striatum	ICDC.Cs214	China: Beijing	GCA_015945735.1	76833	84	99.67	0.09	SAMN10663106	PRJNA514245
Corynebacterium striatum	ICDC.Cs179	China: Beijing	GCA_015945755.1	93764	83	99.67	0.09	SAMN10663093	PRJNA514245
Corynebacterium striatum	ICDC.Cs222	China: Beijing	GCA_015945775.1	103898	76	99.67	0.09	SAMN10663110	PRJNA514245
Corynebacterium striatum	ICDC.Cs227	China: Beijing	GCA_015945785.1	121588	85	99.78	0.66	SAMN10663111	PRJNA514245
Corynebacterium striatum	ICDC.Cs219	China: Beijing	GCA_015945795.1	88410	84	99.67	0.09	SAMN10663109	PRJNA514245
Corynebacterium striatum	ICDC.Cs212	China: Beijing	GCA_015945805.1	91558	77	99.67	0.09	SAMN10663105	PRJNA514245
Corynebacterium striatum	ICDC.Cs217	China: Beijing	GCA_015945815.1	88821	121	99.23	1.1	SAMN10663108	PRJNA514245
Corynebacterium striatum	ICDC.Cs236	China: Beijing	GCA_015945875.1	92955	89	99.67	0.09	SAMN10663113	PRJNA514245
Corynebacterium striatum	ICDC.Cs165	China: Beijing	GCA_015945895.1	91849	73	99.67	0.09	SAMN10663088	PRJNA514245
Corynebacterium striatum	ICDC.Cs231	China: Beijing	GCA_015945915.1	131781	59	99.67	0.22	SAMN10663112	PRJNA514245
Corynebacterium striatum	ICDC.Cs173	China: Beijing	GCA_015945935.1	92962	77	99.67	0.09	SAMN10663089	PRJNA514245
Corynebacterium striatum	ICDC.Cs260	China: Beijing	GCA_015945955.1	83698	89	99.67	0.09	SAMN10663123	PRJNA514245
Corynebacterium striatum	ICDC.Cs258	China: Beijing	GCA_015945985.1	124528	106	99.34	0.7	SAMN10663122	PRJNA514245
Corynebacterium striatum	ICDC.Cs252	China: Beijing	GCA_015946005.1	109090	121	99.78	0.79	SAMN10663118	PRJNA514245
Corynebacterium striatum	ICDC.Cs241	China: Beijing	GCA_015946025.1	97098	85	99.67	0.09	SAMN10663115	PRJNA514245
Corynebacterium striatum	ICDC.Cs254	China: Beijing	GCA_015946045.1	88821	123	99.67	1.1	SAMN10663120	PRJNA514245
Corynebacterium striatum	ICDC.Cs253	China: Beijing	GCA_015946065.1	108131	67	99.67	0.09	SAMN10663119	PRJNA514245
Corynebacterium striatum	ICDC.Cs237	China: Beijing	GCA_015946085.1	97596	84	99.67	0.09	SAMN10663114	PRJNA514245
Corynebacterium striatum	ICDC.Cs251	China: Beijing	GCA_015946105.1	88130	86	99.67	0.53	SAMN10663117	PRJNA514245
Corynebacterium striatum	ICDC.Cs245	China: Beijing	GCA_015946145.1	83712	83	99.67	0.09	SAMN10663116	PRJNA514245
Corynebacterium striatum	ICDC.Cs255	China: Beijing	GCA_015946165.1	82471	123	99.23	1.1	SAMN10663121	PRJNA514245
Corynebacterium striatum	ICDC.Cs177	China: Beijing	GCA_015946265.1	107966	64	99.67	0.09	SAMN10663091	PRJNA514245
Corynebacterium striatum	ICDC.Cs174	China: Beijing	GCA_015946325.1	83462	72	99.67	0.09	SAMN10663090	PRJNA514245
Corynebacterium striatum	ICDC.Cs296	China: Beijing	GCA_015946445.1	97530	88	99.67	0.09	SAMN10663132	PRJNA514245
Corynebacterium striatum	ICDC.Cs268	China: Beijing	GCA_015946465.1	105780	87	99.34	0.66	SAMN10663126	PRJNA514245
Corynebacterium striatum	ICDC.Cs273	China: Beijing	GCA_015946485.1	88337	86	99.67	0.09	SAMN10663129	PRJNA514245
Corynebacterium striatum	ICDC.Cs433	China: Beijing	GCA_015946505.1	124824	105	99.34	0.7	SAMN10663148	PRJNA514245
Corynebacterium striatum	ICDC.Cs314	China: Beijing	GCA_015946525.1	81833	74	99.67	0.09	SAMN10663142	PRJNA514245
Corynebacterium striatum	ICDC.Cs437	China: Beijing	GCA_015946545.1	93763	80	99.67	0.09	SAMN10663151	PRJNA514245
Corynebacterium striatum	ICDC.Cs307	China: Beijing	GCA_015946565.1	124824	105	99.34	0.7	SAMN10663137	PRJNA514245
Corynebacterium striatum	ICDC.Cs302	China: Beijing	GCA_015946585.1	83712	99	99.67	0.23	SAMN10663136	PRJNA514245
Corynebacterium striatum	ICDC.Cs299	China: Beijing	GCA_015946595.1	47453	117	99.67	0.53	SAMN10663134	PRJNA514245
Corynebacterium striatum	ICDC.Cs427	China: Beijing	GCA_015946625.1	88669	86	99.67	0.09	SAMN10663145	PRJNA514245
Corynebacterium striatum	ICDC.Cs272	China: Beijing	GCA_015946645.1	103898	83	99.67	0.09	SAMN10663128	PRJNA514245
Corynebacterium striatum	ICDC.Cs423	China: Beijing	GCA_015946665.1	124824	106	99.34	0.7	SAMN10663143	PRJNA514245
Corynebacterium striatum	ICDC.Cs431	China: Beijing	GCA_015946685.1	210388	32	99.67	0.97	SAMN10663147	PRJNA514245
Corynebacterium striatum	ICDC.Cs442	China: Beijing	GCA_015946705.1	124824	107	99.34	0.7	SAMN10663154	PRJNA514245
Corynebacterium striatum	ICDC.Cs429	China: Beijing	GCA_015946725.1	124824	106	99.34	0.7	SAMN10663146	PRJNA514245
Corynebacterium striatum	ICDC.Cs301	China: Beijing	GCA_015946745.1	89509	93	99.67	0.09	SAMN10663135	PRJNA514245
Corynebacterium striatum	ICDC.Cs441	China: Beijing	GCA_015946765.1	144435	65	99.67	0.09	SAMN10663153	PRJNA514245
Corynebacterium striatum	ICDC.Cs274	China: Beijing	GCA_015946775.1	104283	85	99.67	0.22	SAMN10663130	PRJNA514245
Corynebacterium striatum	ICDC.Cs466	China: Beijing	GCA_015946805.1	91558	85	99.58	0.09	SAMN10663161	PRJNA514245
Corynebacterium striatum	ICDC.Cs449	China: Beijing	GCA_015946825.1	92969	88	99.67	0.09	SAMN10663155	PRJNA514245
Corynebacterium striatum	ICDC.Cs263	China: Beijing	GCA_015946845.1	136194	57	99.67	0.22	SAMN10663124	PRJNA514245
Corynebacterium striatum	ICDC.Cs453	China: Beijing	GCA_015946865.1	161611	56	99.67	0.09	SAMN10663156	PRJNA514245
Corynebacterium striatum	ICDC.Cs465	China: Beijing	GCA_015946885.1	90337	89	99.67	0.09	SAMN10663160	PRJNA514245
Corynebacterium striatum	ICDC.Cs265	China: Beijing	GCA_015946905.1	93763	85	99.67	0.09	SAMN10663125	PRJNA514245
Corynebacterium striatum	ICDC.Cs460	China: Beijing	GCA_015946925.1	93762	81	99.67	0.09	SAMN10663159	PRJNA514245
Corynebacterium striatum	ICDC.Cs269	China: Guangzhou	GCA_015946945.1	147936	82	99.78	0.79	SAMN10663127	PRJNA514245
Corynebacterium striatum	ICDC.Cs312	China: Beijing	GCA_015946965.1	97974	84	99.67	0.09	SAMN10663141	PRJNA514245
Corynebacterium striatum	ICDC.Cs308	China: Beijing	GCA_015946985.1	92834	91	99.67	0.09	SAMN10663138	PRJNA514245
Corynebacterium striatum	ICDC.Cs436	China: Beijing	GCA_015947005.1	141011	88	99.67	0.09	SAMN10663150	PRJNA514245
Corynebacterium striatum	ICDC.Cs311	China: Beijing	GCA_015947025.1	94054	83	99.67	0.79	SAMN10663140	PRJNA514245
Corynebacterium striatum	ICDC.Cs309	China: Beijing	GCA_015947045.1	88406	85	99.67	0.09	SAMN10663139	PRJNA514245
Corynebacterium striatum	ICDC.Cs425	China: Beijing	GCA_015947065.1	78398	97	99.67	0.09	SAMN10663144	PRJNA514245
Corynebacterium striatum	ICDC.Cs467	China: Beijing	GCA_015947085.1	124824	104	99.34	0.7	SAMN10663162	PRJNA514245
Corynebacterium striatum	ICDC.Cs459	China: Beijing	GCA_015947105.1	124824	106	99.34	0.7	SAMN10663158	PRJNA514245
Corynebacterium striatum	ICDC.Cs469	China: Beijing	GCA_015947125.1	91558	86	99.67	0.09	SAMN10663163	PRJNA514245
Corynebacterium striatum	ICDC.Cs456	China: Beijing	GCA_015947945.1	161311	54	99.67	0.09	SAMN10663157	PRJNA514245
Corynebacterium striatum	413	USA:Boston	GCA_016084495.1	73931	97	99.67	0.53	SAMN06680407	PRJNA278886
Corynebacterium striatum	276	USA:Boston	GCA_016084535.1	113552	75	99.78	0.35	SAMN06015659	PRJNA278886
Corynebacterium striatum	294	USA:Boston	GCA_016084555.1	74575	89	99.67	0.53	SAMN06129830	PRJNA278886
Corynebacterium striatum	277	USA:Boston	GCA_016085355.1	85748	93	99.34	0.65	SAMN06015660	PRJNA278886
Corynebacterium striatum	218	USA:Boston	GCA_016088575.1	119841	101	99.67	0.35	SAMN05178546	PRJNA278886
Corynebacterium striatum	ICDC.Cs075	China: Beijing	GCA_016109815.1	102128	82	99.67	0.09	SAMN12388640	PRJNA514245
Corynebacterium striatum	FDAARGOS_1054	Germany: Braunschweig	GCA_016403285.1	2952500	1	99.67	1.19	SAMN16357223	PRJNA231221
Corynebacterium striatum	FDAARGOS_1115	Germany: Braunschweig	GCA_016728105.1	2904831	1	99.67	0.35	SAMN16357284	PRJNA231221
Corynebacterium striatum	FDAARGOS_1116	Germany: Braunschweig	GCA_016728205.1	2665682	1	99.67	0.21	SAMN16357285	PRJNA231221
Corynebacterium striatum	FDAARGOS_1197	Germany: Braunschweig	GCA_016889445.1	2948781	2	99.78	0.53	SAMN16357339	PRJNA231221
Corynebacterium striatum	Corynebacterium striatum	Denmark	GCA_018144015.1	85939	80	99.67	0.22	SAMEA6658274	PRJNA514245
Corynebacterium striatum	Corynebacterium striatum	Denmark	GCA_018164715.1	70100	78	99.67	0.09	SAMEA6656686	PRJNA514245
Corynebacterium striatum	Corynebacterium striatum	Denmark	GCA_018178195.1	85155	94	99.67	2.14	SAMEA6656735	PRJNA514245
Corynebacterium striatum	NCTC9755	missing	GCA_900447625.1	2767951	2	99.67	0.63	SAMEA104016175	PRJEB6403
Corynebacterium striatum	NCTC764	missing	GCA_900447675.1	2904561	3	99.23	0.75	SAMEA4521472	PRJEB6403
Corynebacterium striatum	3012STDY7069329	missing	GCA_900683645.1	550620	7	99.23	0.65	SAMEA104224803	PRJEB6403

## Sheet: Table S2
Table S2 Primer sequences for gyrA, gyrB, hsp65, rpoB, secA1, and sodA.
Housekeeping genes	Primer	Sequence (5’→3’)	Function
gyrA	gyrA1F	GCGGCTACGTAAAGTCC	DNA gyrase subunit A
	gyrA2R	CCGCCGGAGCCGTTCAT
gyrB	gyrBF	CCGCCCTCATGGGTATTAATGG	DNA gyrase subunit B
	gyrBR	ATCAAGCGCGATGGAAAG
hsp65	TB11	ACCAACGATGGTGTGTCCAT	Heat shock protein
	TB12	CTTGTCGAACCGCATACCCT
rpoB	C2700F	CGWATGAACATYGGBCAGGT	β-subunit of RNA polymerase enzyme
	C3130R	TCCATYTCRCCRAARCGCTG
secA1	secA1F	GATGACCATGCGCTCAGTGC	Sec translocase subunit
	secA1R	CCGCTTCTACCTGTCCATGC
sodA	sodAF	TCCGCAGAGATCATGGAG	Superoxid dismutase
	sodAR	AGTGAAGCGCTCTGCAAC

## Sheet: Table S3
Table S3 The CG distribution of 263 C. striatum strains.
GenBank	Strain	CG
GCA_024024475.1	72	CG52
GCA_024024555.1	1	CG18
GCA_024023855.1	11	CG18
GCA_024024655.1	12	CG19
GCA_024024695.1	13	CG20
GCA_024023835.1	14	CG53
GCA_024023875.1	15	CG18
GCA_024023895.1	17	CG19
GCA_024079565.1	18	CG21
GCA_024023535.1	19	CG54
GCA_024023095.1	2	CG18
GCA_024023555.1	20	CG21
GCA_024023595.1	21	CG20
GCA_024024495.1	22	CG19
GCA_024023615.1	23	CG21
GCA_024023575.1	24	CG19
GCA_024024515.1	25	CG55
GCA_024024535.1	26	CG18
GCA_024023635.1	28	CG19
GCA_024024575.1	29	CG19
GCA_024023735.1	3	CG22
GCA_024023715.1	30	CG20
GCA_024023695.1	31	CG21
GCA_024024595.1	32	CG19
GCA_024024635.1	33	CG19
GCA_024023755.1	5	CG18
GCA_024024615.1	6	CG22
GCA_024023775.1	7	CG19
GCA_024023795.1	8	CG18
GCA_024023815.1	9	CG18
GCA_001053405.1	1327_CAUR	CG23
GCA_001053435.1	1329_CAUR	CG56
GCA_001058455.1	797_CAUR	CG24
GCA_002803965.1	215	CG25
GCA_002804085.1	216	CG1
GCA_004138065.1	WP1a	CG26
GCA_008373895.1	LK37	CG27
GCA_011682945.1	NSCs20	CG2
GCA_011682965.1	CSc27	CG3
GCA_011682985.1	NSCs27	CG3
GCA_015889045.1	ICDC.Cs136	CG2
GCA_015889065.1	ICDC.Cs361	CG4
GCA_015889085.1	ICDC.Cs118	CG3
GCA_015889105.1	ICDC.Cs103	CG5
GCA_015889125.1	ICDC.Cs101	CG3
GCA_015889145.1	ICDC.Cs110	CG3
GCA_015889225.1	ICDC.Cs539	CG3
GCA_015889245.1	ICDC.Cs534	CG3
GCA_015889265.1	ICDC.Cs536	CG3
GCA_015889285.1	ICDC.Cs017	CG2
GCA_015889305.1	ICDC.Cs541	CG28
GCA_015889325.1	ICDC.Cs127	CG6
GCA_015889345.1	ICDC.Cs125	CG3
GCA_015889355.1	ICDC.Cs538	CG3
GCA_015889385.1	ICDC.Cs535	CG3
GCA_015889405.1	ICDC.Cs358	CG4
GCA_015889425.1	ICDC.Cs421	CG3
GCA_015889445.1	ICDC.Cs130	CG3
GCA_015889455.1	ICDC.Cs540	CG3
GCA_015889485.1	ICDC.Cs533	CG3
GCA_015889505.1	ICDC.Cs419	CG7
GCA_015889525.1	ICDC.Cs420	CG7
GCA_015889535.1	ICDC.Cs544	CG3
GCA_015889565.1	ICDC.Cs280	CG3
GCA_015889575.1	ICDC.Cs418	CG7
GCA_015889605.1	ICDC.Cs415	CG8
GCA_015889645.1	ICDC.Cs279	CG3
GCA_015889655.1	ICDC.Cs414	CG4
GCA_015889685.1	ICDC.Cs422	CG9
GCA_015889705.1	ICDC.Cs416	CG4
GCA_015889725.1	ICDC.Cs424	CG9
GCA_015889745.1	ICDC.Cs271	CG10
GCA_015889765.1	ICDC.Cs091	CG3
GCA_015889785.1	ICDC.Cs095	CG3
GCA_015889805.1	ICDC.Cs064	CG3
GCA_015889825.1	ICDC.Cs398	CG4
GCA_015889845.1	ICDC.Cs061	CG5
GCA_015889885.1	ICDC.Cs394	CG4
GCA_015889905.1	ICDC.Cs389	CG4
GCA_015889925.1	ICDC.Cs387	CG4
GCA_015889945.1	ICDC.Cs396	CG4
GCA_015889985.1	ICDC.Cs072	CG5
GCA_015890005.1	ICDC.Cs004	CG2
GCA_015890025.1	ICDC.Cs070	CG6
GCA_015890045.1	ICDC.Cs067	CG3
GCA_015890065.1	ICDC.Cs087	CG2
GCA_015890085.1	ICDC.Cs384	CG4
GCA_015890105.1	ICDC.Cs089	CG3
GCA_015890125.1	ICDC.Cs079	CG3
GCA_015890145.1	ICDC.Cs257	CG10
GCA_015890185.1	ICDC.Cs374	CG3
GCA_015890205.1	ICDC.Cs076	CG29
GCA_015890225.1	ICDC.Cs375	CG11
GCA_015890245.1	ICDC.Cs372	CG3
GCA_015890265.1	ICDC.Cs377	CG7
GCA_015890285.1	ICDC.Cs379	CG4
GCA_015890305.1	ICDC.Cs381	CG30
GCA_015890325.1	ICDC.Cs380	CG4
GCA_015890345.1	ICDC.Cs386	CG4
GCA_015890365.1	ICDC.Cs058	CG2
GCA_015890375.1	ICDC.Cs054	CG3
GCA_015890425.1	ICDC.Cs050	CG6
GCA_015890445.1	ICDC.Cs045	CG6
GCA_015890465.1	ICDC.Cs039	CG5
GCA_015890485.1	ICDC.Cs042	CG2
GCA_015890505.1	ICDC.Cs247	CG5
GCA_015890525.1	ICDC.Cs038	CG2
GCA_015890545.1	ICDC.Cs363	CG11
GCA_015890565.1	ICDC.Cs457	CG6
GCA_015890585.1	ICDC.Cs454	CG12
GCA_015890605.1	ICDC.Cs360	CG13
GCA_015890625.1	ICDC.Cs482	CG31
GCA_015890655.1	ICDC.Cs283	CG3
GCA_015890685.1	ICDC.Cs355	CG13
GCA_015890705.1	ICDC.Cs234	CG5
GCA_015890725.1	ICDC.Cs024	CG5
GCA_015890745.1	ICDC.Cs286	CG12
GCA_015890765.1	ICDC.Cs288	CG32
GCA_015890785.1	ICDC.Cs348	CG4
GCA_015890805.1	ICDC.Cs290	CG3
GCA_015890825.1	ICDC.Cs285	CG3
GCA_015890845.1	ICDC.Cs370	CG4
GCA_015890885.1	ICDC.Cs262	CG12
GCA_015890905.1	ICDC.Cs020	CG3
GCA_015890925.1	ICDC.Cs518	CG3
GCA_015890945.1	ICDC.Cs521	CG3
GCA_015890965.1	ICDC.Cs529	CG33
GCA_015890985.1	ICDC.Cs352	CG3
GCA_015891005.1	ICDC.Cs528	CG3
GCA_015891025.1	ICDC.Cs522	CG3
GCA_015891045.1	ICDC.Cs527	CG12
GCA_015891065.1	ICDC.Cs350	CG8
GCA_015891085.1	ICDC.Cs351	CG4
GCA_015891105.1	ICDC.Cs525	CG3
GCA_015891125.1	ICDC.Cs532	CG3
GCA_015891145.1	ICDC.Cs524	CG3
GCA_015891165.1	ICDC.Cs291	CG3
GCA_015891185.1	ICDC.Cs003	CG3
GCA_015891205.1	ICDC.Cs287	CG3
GCA_015891225.1	ICDC.Cs209	CG5
GCA_015891245.1	ICDC.Cs029	CG3
GCA_015891265.1	ICDC.Cs025	CG6
GCA_015891285.1	ICDC.Cs295	CG3
GCA_015891305.1	ICDC.Cs368	CG4
GCA_015891325.1	ICDC.Cs294	CG34
GCA_015891345.1	ICDC.Cs365	CG11
GCA_015891365.1	ICDC.Cs232	CG3
GCA_015891385.1	ICDC.Cs461	CG5
GCA_015891405.1	ICDC.Cs275	CG14
GCA_015891425.1	ICDC.Cs479	CG14
GCA_015891445.1	ICDC.Cs470	CG14
GCA_015891465.1	ICDC.Cs468	CG5
GCA_015891485.1	ICDC.Cs202	CG3
GCA_015891505.1	ICDC.Cs364	CG4
GCA_015891525.1	ICDC.Cs205	CG5
GCA_015891545.1	ICDC.Cs426	CG6
GCA_015891565.1	ICDC.Cs199	CG9
GCA_015891585.1	ICDC.Cs399	CG4
GCA_015891605.1	ICDC.Cs184	CG3
GCA_015891665.1	ICDC.Cs248	CG6
GCA_015891685.1	ICDC.Cs151	CG3
GCA_015891745.1	ICDC.Cs138	CG6
GCA_015891765.1	ICDC.Cs169	CG3
GCA_015891785.1	ICDC.Cs172	CG4
GCA_015891805.1	ICDC.Cs149	CG2
GCA_015891815.1	ICDC.Cs140	CG3
GCA_015891845.1	ICDC.Cs145	CG3
GCA_015891865.1	ICDC.Cs211	CG6
GCA_015891905.1	ICDC.Cs225	CG35
GCA_015891925.1	ICDC.Cs411	CG4
GCA_015891945.1	ICDC.Cs405	CG4
GCA_015891965.1	ICDC.Cs404	CG4
GCA_015891985.1	ICDC.Cs413	CG4
GCA_015892005.1	ICDC.Cs401	CG4
GCA_015892025.1	W40308	CG15
GCA_015892045.1	ICDC.Cs412	CG7
GCA_015892065.1	ICDC.Cs362	CG4
GCA_015892105.1	W49297	CG15
GCA_015913055.1	ICDC.Cs204	CG6
GCA_015944615.1	ICDC.Cs185	CG2
GCA_015944675.1	ICDC.Cs488	CG4
GCA_015944695.1	ICDC.Cs471	CG4
GCA_015944715.1	ICDC.Cs476	CG3
GCA_015944735.1	ICDC.Cs475	CG4
GCA_015944755.1	ICDC.Cs198	CG3
GCA_015944775.1	ICDC.Cs477	CG4
GCA_015944795.1	ICDC.Cs481	CG4
GCA_015944815.1	ICDC.Cs181	CG5
GCA_015945195.1	ICDC.Cs491	CG4
GCA_015945255.1	ICDC.Cs194	CG2
GCA_015945275.1	ICDC.Cs484	CG3
GCA_015945295.1	ICDC.Cs474	CG4
GCA_015945355.1	ICDC.Cs297	CG10
GCA_015945475.1	ICDC.Cs159	CG3
GCA_015945575.1	ICDC.Cs178	CG36
GCA_015945595.1	ICDC.Cs163	CG5
GCA_015945635.1	ICDC.Cs206	CG3
GCA_015945675.1	ICDC.Cs160	CG3
GCA_015945695.1	ICDC.Cs492	CG4
GCA_015945715.1	ICDC.Cs208	CG3
GCA_015945735.1	ICDC.Cs214	CG3
GCA_015945755.1	ICDC.Cs179	CG3
GCA_015945775.1	ICDC.Cs222	CG3
GCA_015945785.1	ICDC.Cs227	CG2
GCA_015945795.1	ICDC.Cs219	CG3
GCA_015945805.1	ICDC.Cs212	CG3
GCA_015945875.1	ICDC.Cs236	CG3
GCA_015945895.1	ICDC.Cs165	CG37
GCA_015945915.1	ICDC.Cs231	CG12
GCA_015945935.1	ICDC.Cs173	CG3
GCA_015945955.1	ICDC.Cs260	CG3
GCA_015945985.1	ICDC.Cs258	CG4
GCA_015946005.1	ICDC.Cs252	CG5
GCA_015946025.1	ICDC.Cs241	CG38
GCA_015946065.1	ICDC.Cs253	CG16
GCA_015946085.1	ICDC.Cs237	CG17
GCA_015946105.1	ICDC.Cs251	CG3
GCA_015946145.1	ICDC.Cs245	CG3
GCA_015946265.1	ICDC.Cs177	CG16
GCA_015946325.1	ICDC.Cs174	CG6
GCA_015946445.1	ICDC.Cs296	CG17
GCA_015946465.1	ICDC.Cs268	CG2
GCA_015946485.1	ICDC.Cs273	CG3
GCA_015946505.1	ICDC.Cs433	CG4
GCA_015946525.1	ICDC.Cs314	CG39
GCA_015946545.1	ICDC.Cs437	CG3
GCA_015946565.1	ICDC.Cs307	CG4
GCA_015946585.1	ICDC.Cs302	CG3
GCA_015946625.1	ICDC.Cs427	CG3
GCA_015946645.1	ICDC.Cs272	CG3
GCA_015946665.1	ICDC.Cs423	CG4
GCA_015946705.1	ICDC.Cs442	CG4
GCA_015946725.1	ICDC.Cs429	CG4
GCA_015946745.1	ICDC.Cs301	CG3
GCA_015946765.1	ICDC.Cs441	CG40
GCA_015946775.1	ICDC.Cs274	CG41
GCA_015946805.1	ICDC.Cs466	CG3
GCA_015946825.1	ICDC.Cs449	CG3
GCA_015946845.1	ICDC.Cs263	CG12
GCA_015946865.1	ICDC.Cs453	CG42
GCA_015946885.1	ICDC.Cs465	CG3
GCA_015946905.1	ICDC.Cs265	CG3
GCA_015946925.1	ICDC.Cs460	CG3
GCA_015946945.1	ICDC.Cs269	CG43
GCA_015946965.1	ICDC.Cs312	CG3
GCA_015946985.1	ICDC.Cs308	CG3
GCA_015947005.1	ICDC.Cs436	CG14
GCA_015947025.1	ICDC.Cs311	CG11
GCA_015947045.1	ICDC.Cs309	CG3
GCA_015947065.1	ICDC.Cs425	CG3
GCA_015947085.1	ICDC.Cs467	CG4
GCA_015947105.1	ICDC.Cs459	CG4
GCA_015947125.1	ICDC.Cs469	CG3
GCA_015947945.1	ICDC.Cs456	CG44
GCA_016084495.1	413	CG45
GCA_016084535.1	276	CG46
GCA_016085355.1	277	CG1
GCA_016088575.1	218	CG47
GCA_016109815.1	ICDC.Cs075	CG3
GCA_016728105.1	FDAARGOS_1115	CG48
GCA_016889445.1	FDAARGOS_1197	CG49
GCA_018144015.1	Corynebacterium striatum	CG50
GCA_900683645.1	3012STDY7069329	CG51

## Sheet: Table S4
Table S4 MLST locus polymorphism signature.
Housekeeping genes	Length (bp)	Number of polymorphic (segregating) sites	Number of Haplotypes	Nucleotide diversity, Pi:	Average number of nucleotide differences
gyrA	303	15	14	0.00458	1.387
gyrB	529	21	9	0.0121	6.402
hsp65	416	23	10	0.00991	4.123
rpoB	406	17	11	0.00722	2.931
secA1	534	16	11	0.00341	1.819
sodA	492	12	11	0.00664	3.269

## Sheet: Table S5
Table S5 The ST distribution of 263 C. striatum strains.
GenBank	Strain	gyrA	gyrB	hsp65	rpoB	secA1	sodA	Sequence Types (STs)
GCA_008373895.1	LK37	7	1	1	1	3	1	ST1
GCA_024024475.1	72	1	4	6	2	10	10	ST10
GCA_016084535.1	276	14	2	3	1	4	11	ST11
GCA_016889445.1	FDAARGOS_1197	5	9	1	11	8	1	ST12
GCA_015890225.1	ICDC.Cs375	12	2	1	3	8	11	ST13
GCA_015890545.1	ICDC.Cs363	12	2	1	3	8	11	ST13
GCA_015891345.1	ICDC.Cs365	12	2	1	3	8	11	ST13
GCA_015947025.1	ICDC.Cs311	12	2	1	3	8	11	ST13
GCA_015891325.1	ICDC.Cs294	7	7	1	6	12	5	ST14
GCA_015946775.1	ICDC.Cs274	7	7	1	6	12	5	ST14
GCA_015946765.1	ICDC.Cs441	13	7	5	6	2	5	ST15
GCA_015946865.1	ICDC.Cs453	13	7	5	6	2	5	ST15
GCA_015947945.1	ICDC.Cs456	13	7	5	6	2	5	ST15
GCA_016084495.1	413	8	6	1	8	7	8	ST16
GCA_024024655.1	12	7	7	1	7	12	5	ST17
GCA_024023895.1	17	7	7	1	7	12	5	ST17
GCA_024024495.1	22	7	7	1	7	12	5	ST17
GCA_024023575.1	24	7	7	1	7	12	5	ST17
GCA_024023635.1	28	7	7	1	7	12	5	ST17
GCA_024024575.1	29	7	7	1	7	12	5	ST17
GCA_024024595.1	32	7	7	1	7	12	5	ST17
GCA_024024635.1	33	7	7	1	7	12	5	ST17
GCA_024023775.1	7	7	7	1	7	12	5	ST17
GCA_024024555.1	1	7	7	2	6	12	5	ST18
GCA_024023855.1	11	7	7	2	6	12	5	ST18
GCA_024023875.1	15	7	7	2	6	12	5	ST18
GCA_024079565.1	18	7	7	2	6	12	5	ST18
GCA_024023095.1	2	7	7	2	6	12	5	ST18
GCA_024023555.1	20	7	7	2	6	12	5	ST18
GCA_024023615.1	23	7	7	2	6	12	5	ST18
GCA_024024535.1	26	7	7	2	6	12	5	ST18
GCA_024023695.1	31	7	7	2	6	12	5	ST18
GCA_024023755.1	5	7	7	2	6	12	5	ST18
GCA_024023795.1	8	7	7	2	6	12	5	ST18
GCA_024023815.1	9	7	7	2	6	12	5	ST18
GCA_002804085.1	216	14	2	1	3	8	11	ST19
GCA_016085355.1	277	14	2	1	3	8	11	ST19
GCA_001053405.1	1327_CAUR	7	1	1	1	3	3	ST2
GCA_001053435.1	1329_CAUR	7	1	1	1	3	3	ST2
GCA_024023835.1	14	7	7	2	7	12	5	ST20
GCA_015890205.1	ICDC.Cs076	13	7	7	6	2	5	ST21
GCA_015945575.1	ICDC.Cs178	15	7	7	5	2	5	ST22
GCA_015890585.1	ICDC.Cs454	10	10	8	2	2	9	ST23
GCA_015890625.1	ICDC.Cs482	10	10	8	2	2	9	ST23
GCA_015890745.1	ICDC.Cs286	10	10	8	2	2	9	ST23
GCA_015890885.1	ICDC.Cs262	10	10	8	2	2	9	ST23
GCA_015891045.1	ICDC.Cs527	10	10	8	2	2	9	ST23
GCA_015945915.1	ICDC.Cs231	10	10	8	2	2	9	ST23
GCA_015946845.1	ICDC.Cs263	10	10	8	2	2	9	ST23
GCA_018144015.1	Corynebacterium striatum	10	10	8	2	2	9	ST23
GCA_024023735.1	3	7	7	10	5	8	5	ST24
GCA_024024615.1	6	7	7	10	5	8	5	ST24
GCA_015891405.1	ICDC.Cs275	7	7	10	5	8	5	ST24
GCA_015891425.1	ICDC.Cs479	7	7	10	5	8	5	ST24
GCA_015891445.1	ICDC.Cs470	7	7	10	5	8	5	ST24
GCA_015947005.1	ICDC.Cs436	7	7	10	5	8	5	ST24
GCA_015889065.1	ICDC.Cs361	3	8	1	11	8	11	ST25
GCA_015889405.1	ICDC.Cs358	3	8	1	11	8	11	ST25
GCA_015889655.1	ICDC.Cs414	3	8	1	11	8	11	ST25
GCA_015889705.1	ICDC.Cs416	3	8	1	11	8	11	ST25
GCA_015889825.1	ICDC.Cs398	3	8	1	11	8	11	ST25
GCA_015889885.1	ICDC.Cs394	3	8	1	11	8	11	ST25
GCA_015889905.1	ICDC.Cs389	3	8	1	11	8	11	ST25
GCA_015889925.1	ICDC.Cs387	3	8	1	11	8	11	ST25
GCA_015889945.1	ICDC.Cs396	3	8	1	11	8	11	ST25
GCA_015890085.1	ICDC.Cs384	3	8	1	11	8	11	ST25
GCA_015890285.1	ICDC.Cs379	3	8	1	11	8	11	ST25
GCA_015890325.1	ICDC.Cs380	3	8	1	11	8	11	ST25
GCA_015890345.1	ICDC.Cs386	3	8	1	11	8	11	ST25
GCA_015890785.1	ICDC.Cs348	3	8	1	11	8	11	ST25
GCA_015890845.1	ICDC.Cs370	3	8	1	11	8	11	ST25
GCA_015891085.1	ICDC.Cs351	3	8	1	11	8	11	ST25
GCA_015891305.1	ICDC.Cs368	3	8	1	11	8	11	ST25
GCA_015891505.1	ICDC.Cs364	3	8	1	11	8	11	ST25
GCA_015891585.1	ICDC.Cs399	3	8	1	11	8	11	ST25
GCA_015891785.1	ICDC.Cs172	3	8	1	11	8	11	ST25
GCA_015891925.1	ICDC.Cs411	3	8	1	11	8	11	ST25
GCA_015891945.1	ICDC.Cs405	3	8	1	11	8	11	ST25
GCA_015891965.1	ICDC.Cs404	3	8	1	11	8	11	ST25
GCA_015891985.1	ICDC.Cs413	3	8	1	11	8	11	ST25
GCA_015892005.1	ICDC.Cs401	3	8	1	11	8	11	ST25
GCA_015892065.1	ICDC.Cs362	3	8	1	11	8	11	ST25
GCA_015944675.1	ICDC.Cs488	3	8	1	11	8	11	ST25
GCA_015944695.1	ICDC.Cs471	3	8	1	11	8	11	ST25
GCA_015944735.1	ICDC.Cs475	3	8	1	11	8	11	ST25
GCA_015944775.1	ICDC.Cs477	3	8	1	11	8	11	ST25
GCA_015944795.1	ICDC.Cs481	3	8	1	11	8	11	ST25
GCA_015945195.1	ICDC.Cs491	3	8	1	11	8	11	ST25
GCA_015945295.1	ICDC.Cs474	3	8	1	11	8	11	ST25
GCA_015945695.1	ICDC.Cs492	3	8	1	11	8	11	ST25
GCA_015945985.1	ICDC.Cs258	3	8	1	11	8	11	ST25
GCA_015946505.1	ICDC.Cs433	3	8	1	11	8	11	ST25
GCA_015946565.1	ICDC.Cs307	3	8	1	11	8	11	ST25
GCA_015946665.1	ICDC.Cs423	3	8	1	11	8	11	ST25
GCA_015946705.1	ICDC.Cs442	3	8	1	11	8	11	ST25
GCA_015946725.1	ICDC.Cs429	3	8	1	11	8	11	ST25
GCA_015947085.1	ICDC.Cs467	3	8	1	11	8	11	ST25
GCA_015947105.1	ICDC.Cs459	3	8	1	11	8	11	ST25
GCA_016728105.1	FDAARGOS_1115	11	2	1	9	8	11	ST26
GCA_015890605.1	ICDC.Cs360	13	7	1	6	11	5	ST27
GCA_015890685.1	ICDC.Cs355	13	7	1	6	11	5	ST27
GCA_015889745.1	ICDC.Cs271	7	7	8	6	12	4	ST28
GCA_015890145.1	ICDC.Cs257	7	7	8	6	12	4	ST28
GCA_015945355.1	ICDC.Cs297	7	7	8	6	12	4	ST28
GCA_015890965.1	ICDC.Cs529	10	10	4	2	6	12	ST29
GCA_004138065.1	WP1a	7	1	1	1	9	3	ST3
GCA_015889685.1	ICDC.Cs422	10	10	8	6	2	9	ST30
GCA_015889725.1	ICDC.Cs424	10	10	8	6	2	9	ST30
GCA_015891565.1	ICDC.Cs199	10	10	8	6	2	9	ST30
GCA_015946025.1	ICDC.Cs241	7	7	10	5	12	5	ST31
GCA_016088575.1	218	14	2	10	1	8	11	ST32
GCA_011682965.1	CSc27	7	7	10	6	12	5	ST33
GCA_011682985.1	NSCs27	7	7	10	6	12	5	ST33
GCA_015889085.1	ICDC.Cs118	7	7	10	6	12	5	ST33
GCA_015889125.1	ICDC.Cs101	7	7	10	6	12	5	ST33
GCA_015889145.1	ICDC.Cs110	7	7	10	6	12	5	ST33
GCA_015889225.1	ICDC.Cs539	7	7	10	6	12	5	ST33
GCA_015889245.1	ICDC.Cs534	7	7	10	6	12	5	ST33
GCA_015889265.1	ICDC.Cs536	7	7	10	6	12	5	ST33
GCA_015889345.1	ICDC.Cs125	7	7	10	6	12	5	ST33
GCA_015889355.1	ICDC.Cs538	7	7	10	6	12	5	ST33
GCA_015889385.1	ICDC.Cs535	7	7	10	6	12	5	ST33
GCA_015889425.1	ICDC.Cs421	7	7	10	6	12	5	ST33
GCA_015889445.1	ICDC.Cs130	7	7	10	6	12	5	ST33
GCA_015889455.1	ICDC.Cs540	7	7	10	6	12	5	ST33
GCA_015889485.1	ICDC.Cs533	7	7	10	6	12	5	ST33
GCA_015889535.1	ICDC.Cs544	7	7	10	6	12	5	ST33
GCA_015889565.1	ICDC.Cs280	7	7	10	6	12	5	ST33
GCA_015889645.1	ICDC.Cs279	7	7	10	6	12	5	ST33
GCA_015889765.1	ICDC.Cs091	7	7	10	6	12	5	ST33
GCA_015889785.1	ICDC.Cs095	7	7	10	6	12	5	ST33
GCA_015889805.1	ICDC.Cs064	7	7	10	6	12	5	ST33
GCA_015890045.1	ICDC.Cs067	7	7	10	6	12	5	ST33
GCA_015890105.1	ICDC.Cs089	7	7	10	6	12	5	ST33
GCA_015890125.1	ICDC.Cs079	7	7	10	6	12	5	ST33
GCA_015890185.1	ICDC.Cs374	7	7	10	6	12	5	ST33
GCA_015890245.1	ICDC.Cs372	7	7	10	6	12	5	ST33
GCA_015890375.1	ICDC.Cs054	7	7	10	6	12	5	ST33
GCA_015890655.1	ICDC.Cs283	7	7	10	6	12	5	ST33
GCA_015890805.1	ICDC.Cs290	7	7	10	6	12	5	ST33
GCA_015890825.1	ICDC.Cs285	7	7	10	6	12	5	ST33
GCA_015890905.1	ICDC.Cs020	7	7	10	6	12	5	ST33
GCA_015890925.1	ICDC.Cs518	7	7	10	6	12	5	ST33
GCA_015890945.1	ICDC.Cs521	7	7	10	6	12	5	ST33
GCA_015890985.1	ICDC.Cs352	7	7	10	6	12	5	ST33
GCA_015891005.1	ICDC.Cs528	7	7	10	6	12	5	ST33
GCA_015891025.1	ICDC.Cs522	7	7	10	6	12	5	ST33
GCA_015891105.1	ICDC.Cs525	7	7	10	6	12	5	ST33
GCA_015891125.1	ICDC.Cs532	7	7	10	6	12	5	ST33
GCA_015891145.1	ICDC.Cs524	7	7	10	6	12	5	ST33
GCA_015891165.1	ICDC.Cs291	7	7	10	6	12	5	ST33
GCA_015891185.1	ICDC.Cs003	7	7	10	6	12	5	ST33
GCA_015891205.1	ICDC.Cs287	7	7	10	6	12	5	ST33
GCA_015891245.1	ICDC.Cs029	7	7	10	6	12	5	ST33
GCA_015891285.1	ICDC.Cs295	7	7	10	6	12	5	ST33
GCA_015891365.1	ICDC.Cs232	7	7	10	6	12	5	ST33
GCA_015891485.1	ICDC.Cs202	7	7	10	6	12	5	ST33
GCA_015891605.1	ICDC.Cs184	7	7	10	6	12	5	ST33
GCA_015891685.1	ICDC.Cs151	7	7	10	6	12	5	ST33
GCA_015891765.1	ICDC.Cs169	7	7	10	6	12	5	ST33
GCA_015891815.1	ICDC.Cs140	7	7	10	6	12	5	ST33
GCA_015891845.1	ICDC.Cs145	7	7	10	6	12	5	ST33
GCA_015891905.1	ICDC.Cs225	7	7	10	6	12	5	ST33
GCA_015944715.1	ICDC.Cs476	7	7	10	6	12	5	ST33
GCA_015944755.1	ICDC.Cs198	7	7	10	6	12	5	ST33
GCA_015945275.1	ICDC.Cs484	7	7	10	6	12	5	ST33
GCA_015945475.1	ICDC.Cs159	7	7	10	6	12	5	ST33
GCA_015945635.1	ICDC.Cs206	7	7	10	6	12	5	ST33
GCA_015945675.1	ICDC.Cs160	7	7	10	6	12	5	ST33
GCA_015945715.1	ICDC.Cs208	7	7	10	6	12	5	ST33
GCA_015945735.1	ICDC.Cs214	7	7	10	6	12	5	ST33
GCA_015945755.1	ICDC.Cs179	7	7	10	6	12	5	ST33
GCA_015945775.1	ICDC.Cs222	7	7	10	6	12	5	ST33
GCA_015945795.1	ICDC.Cs219	7	7	10	6	12	5	ST33
GCA_015945805.1	ICDC.Cs212	7	7	10	6	12	5	ST33
GCA_015945875.1	ICDC.Cs236	7	7	10	6	12	5	ST33
GCA_015945935.1	ICDC.Cs173	7	7	10	6	12	5	ST33
GCA_015945955.1	ICDC.Cs260	7	7	10	6	12	5	ST33
GCA_015946085.1	ICDC.Cs237	7	7	10	6	12	5	ST33
GCA_015946105.1	ICDC.Cs251	7	7	10	6	12	5	ST33
GCA_015946145.1	ICDC.Cs245	7	7	10	6	12	5	ST33
GCA_015946445.1	ICDC.Cs296	7	7	10	6	12	5	ST33
GCA_015946485.1	ICDC.Cs273	7	7	10	6	12	5	ST33
GCA_015946545.1	ICDC.Cs437	7	7	10	6	12	5	ST33
GCA_015946585.1	ICDC.Cs302	7	7	10	6	12	5	ST33
GCA_015946625.1	ICDC.Cs427	7	7	10	6	12	5	ST33
GCA_015946645.1	ICDC.Cs272	7	7	10	6	12	5	ST33
GCA_015946745.1	ICDC.Cs301	7	7	10	6	12	5	ST33
GCA_015946805.1	ICDC.Cs466	7	7	10	6	12	5	ST33
GCA_015946825.1	ICDC.Cs449	7	7	10	6	12	5	ST33
GCA_015946885.1	ICDC.Cs465	7	7	10	6	12	5	ST33
GCA_015946905.1	ICDC.Cs265	7	7	10	6	12	5	ST33
GCA_015946925.1	ICDC.Cs460	7	7	10	6	12	5	ST33
GCA_015946965.1	ICDC.Cs312	7	7	10	6	12	5	ST33
GCA_015946985.1	ICDC.Cs308	7	7	10	6	12	5	ST33
GCA_015947045.1	ICDC.Cs309	7	7	10	6	12	5	ST33
GCA_015947065.1	ICDC.Cs425	7	7	10	6	12	5	ST33
GCA_015947125.1	ICDC.Cs469	7	7	10	6	12	5	ST33
GCA_016109815.1	ICDC.Cs075	7	7	10	6	12	5	ST33
GCA_015889325.1	ICDC.Cs127	13	7	5	6	11	5	ST34
GCA_015890025.1	ICDC.Cs070	13	7	5	6	11	5	ST34
GCA_015890425.1	ICDC.Cs050	13	7	5	6	11	5	ST34
GCA_015890445.1	ICDC.Cs045	13	7	5	6	11	5	ST34
GCA_015890565.1	ICDC.Cs457	13	7	5	6	11	5	ST34
GCA_015891265.1	ICDC.Cs025	13	7	5	6	11	5	ST34
GCA_015891545.1	ICDC.Cs426	13	7	5	6	11	5	ST34
GCA_015891665.1	ICDC.Cs248	13	7	5	6	11	5	ST34
GCA_015891745.1	ICDC.Cs138	13	7	5	6	11	5	ST34
GCA_015891865.1	ICDC.Cs211	13	7	5	6	11	5	ST34
GCA_015913055.1	ICDC.Cs204	13	7	5	6	11	5	ST34
GCA_015946065.1	ICDC.Cs253	13	7	5	6	11	5	ST34
GCA_015946265.1	ICDC.Cs177	13	7	5	6	11	5	ST34
GCA_015946325.1	ICDC.Cs174	13	7	5	6	11	5	ST34
GCA_015946525.1	ICDC.Cs314	13	7	5	6	11	5	ST34
GCA_015889105.1	ICDC.Cs103	7	9	1	11	8	13	ST35
GCA_015889305.1	ICDC.Cs541	7	9	1	11	8	13	ST35
GCA_015889845.1	ICDC.Cs061	7	9	1	11	8	13	ST35
GCA_015889985.1	ICDC.Cs072	7	9	1	11	8	13	ST35
GCA_015890465.1	ICDC.Cs039	7	9	1	11	8	13	ST35
GCA_015890505.1	ICDC.Cs247	7	9	1	11	8	13	ST35
GCA_015890705.1	ICDC.Cs234	7	9	1	11	8	13	ST35
GCA_015890725.1	ICDC.Cs024	7	9	1	11	8	13	ST35
GCA_015891225.1	ICDC.Cs209	7	9	1	11	8	13	ST35
GCA_015891385.1	ICDC.Cs461	7	9	1	11	8	13	ST35
GCA_015891465.1	ICDC.Cs468	7	9	1	11	8	13	ST35
GCA_015891525.1	ICDC.Cs205	7	9	1	11	8	13	ST35
GCA_015944815.1	ICDC.Cs181	7	9	1	11	8	13	ST35
GCA_015945595.1	ICDC.Cs163	7	9	1	11	8	13	ST35
GCA_015946005.1	ICDC.Cs252	7	9	1	11	8	13	ST35
GCA_015945895.1	ICDC.Cs165	13	7	10	6	12	5	ST36
GCA_024023535.1	19	13	7	9	10	11	5	ST37
GCA_001058455.1	797_CAUR	16	1	10	12	8	1	ST38
GCA_015892025.1	W40308	7	1	1	8	2	3	ST4
GCA_015892105.1	W49297	7	1	1	8	2	3	ST4
GCA_002803965.1	215	7	5	1	1	8	1	ST5
GCA_024024695.1	13	4	6	2	7	5	1	ST6
GCA_024023595.1	21	4	6	2	7	5	1	ST6
GCA_024024515.1	25	4	6	2	7	5	1	ST6
GCA_024023715.1	30	4	6	2	7	5	1	ST6
GCA_011682945.1	NSCs20	7	1	1	5	8	3	ST7
GCA_015889045.1	ICDC.Cs136	7	1	1	5	8	3	ST7
GCA_015889285.1	ICDC.Cs017	7	1	1	5	8	3	ST7
GCA_015889505.1	ICDC.Cs419	7	1	1	5	8	3	ST7
GCA_015889525.1	ICDC.Cs420	7	1	1	5	8	3	ST7
GCA_015889575.1	ICDC.Cs418	7	1	1	5	8	3	ST7
GCA_015889605.1	ICDC.Cs415	7	1	1	5	8	3	ST7
GCA_015890005.1	ICDC.Cs004	7	1	1	5	8	3	ST7
GCA_015890065.1	ICDC.Cs087	7	1	1	5	8	3	ST7
GCA_015890265.1	ICDC.Cs377	7	1	1	5	8	3	ST7
GCA_015890305.1	ICDC.Cs381	7	1	1	5	8	3	ST7
GCA_015890365.1	ICDC.Cs058	7	1	1	5	8	3	ST7
GCA_015890485.1	ICDC.Cs042	7	1	1	5	8	3	ST7
GCA_015890525.1	ICDC.Cs038	7	1	1	5	8	3	ST7
GCA_015891065.1	ICDC.Cs350	7	1	1	5	8	3	ST7
GCA_015891805.1	ICDC.Cs149	7	1	1	5	8	3	ST7
GCA_015892045.1	ICDC.Cs412	7	1	1	5	8	3	ST7
GCA_015944615.1	ICDC.Cs185	7	1	1	5	8	3	ST7
GCA_015945255.1	ICDC.Cs194	7	1	1	5	8	3	ST7
GCA_015945785.1	ICDC.Cs227	7	1	1	5	8	3	ST7
GCA_015946465.1	ICDC.Cs268	7	1	1	5	8	3	ST7
GCA_900683645.1	3012STDY7069329	6	1	1	7	5	7	ST8
GCA_015890765.1	ICDC.Cs288	7	9	1	3	8	1	ST9
GCA_015946945.1	ICDC.Cs269	7	9	1	3	8	1	ST9

## Sheet: Table S6
Table S6 Validation strains and their characteristics.
Patient No.	Strain No.	Infection type	Source of isolate	CG	Department	Geographic Location	Admission date	Collection Date
Patient27	72	community-acquired infections	corneal scrapings	CG51	Epidemiologically unrelated outgroup strain	Wenzhou	2018-12-29	2019-01-01
Patient1	1	hospital-acquired infections	tracheal secretion	CG16	Department of Neurosurgery	Shanxi	2021-03-17	2021-03-24
Patient8	11	hospital-acquired infections	sputum	CG16	Department of Rehabilitation Medicine	Shanxi	2021-03-22	2021-03-26
Patient9	12	hospital-acquired infections	sputum	CG17	Department of Neurosurgery	Shanxi	2021-03-20	2021-03-29
Patient10	13	hospital-acquired infections	sputum	CG18	Department of Neurosurgery	Shanxi	2021-03-26	2021-03-30
Patient11	14	community-acquired infections	tracheal secretion	CG53	Department of Respiratory and Critical Care Medicine	Shanxi	2021-03-25	2021-04-07
Patient12	15	hospital-acquired infections	tracheal secretion	CG16	Department of Neurosurgery	Shanxi	2021-03-28	2021-04-07
Patient13	17	hospital-acquired infections	sputum	CG17	Department of Neurosurgery	Shanxi	2021-03-24	2021-04-16
Patient14	18	hospital-acquired infections	sputum	CG19	Department of Neurology	Shanxi	2021-04-09	2021-04-16
Patient15	19	community-acquired infections	sputum	CG54	Department of Respiratory and Critical Care Medicine	Shanxi	2021-04-13	2021-04-17
Patient2	2	hospital-acquired infections	sputum	CG16	Department of Neurosurgery	Shanxi	2021-03-11	2021-03-24
Patient16	20	hospital-acquired infections	tracheal secretion	CG19	Department of Neurosurgery	Shanxi	2021-04-07	2021-04-17
Patient17	21	hospital-acquired infections	sputum	CG18	Department of Integrated Healthcare	Shanxi	2021-04-01	2021-04-17
Patient18	22	hospital-acquired infections	sputum	CG17	Department of Critical Care Medicine	Shanxi	2021-04-11	2021-04-17
Patient16	23	hospital-acquired infections	tracheal secretion	CG19	Department of Neurosurgery	Shanxi	2021-04-07	2021-04-19
Patient19	24	hospital-acquired infections	tracheal secretion	CG17	Department of Neurosurgery	Shanxi	2021-04-07	2021-04-18
Patient20	25	hospital-acquired infections	tracheal secretion	CG55	Department of Neurosurgery	Shanxi	2021-04-06	2021-04-18
Patient21	26	hospital-acquired infections	catheter	CG16	Department of Rehabilitation Medicine	Shanxi	2021-04-15	2021-04-18
Patient22	28	hospital-acquired infections	sputum	CG17	Department of Neurosurgery	Shanxi	2021-03-23	2021-04-18
Patient23	29	hospital-acquired infections	sputum	CG17	Department of Critical Care Medicine	Shanxi	2021-04-05	2021-04-20
Patient3	3	hospital-acquired infections	sputum	CG20	Department of Neurosurgery	Shanxi	2021-03-12	2021-03-24
Patient24	30	hospital-acquired infections	sputum	CG18	Department of Critical Care Medicine	Shanxi	2021-03-15	2021-04-20
Patient25	31	hospital-acquired infections	sputum	CG19	Department of Neurosurgery	Shanxi	2021-04-11	2021-04-20
Patient26	32	hospital-acquired infections	sputum	CG17	Cardiovascular internal medicine	Shanxi	2021-03-28	2021-04-20
Patient23	33	hospital-acquired infections	sputum	CG17	Department of Neurosurgery	Shanxi	2021-04-05	2021-04-21
Patient23	34	hospital-acquired infections	sputum	CG17	Department of Neurosurgery	Shanxi	2021-04-05	2021-04-23
Patient4	5	hospital-acquired infections	sputum	CG16	Department of Neurosurgery	Shanxi	2021-03-11	2021-03-24
Patient3	6	hospital-acquired infections	sputum	CG20	Department of Neurosurgery	Shanxi	2021-03-12	2021-03-25
Patient5	7	hospital-acquired infections	sputum	CG17	Department of Neurosurgery	Shanxi	2021-03-19	2021-03-25
Patient6	8	hospital-acquired infections	sputum	CG16	Department of Neurosurgery	Shanxi	2021-02-19	2021-03-25
Patient7	9	hospital-acquired infections	sputum	CG16	Department of Neurosurgery	Shanxi	2021-02-27	2021-03-25

## Sheet: Table S7
Table S7 Hospital transmission investigation results of 213 published nosocomial transmission strains isolated from three hospitals in three regions of China.
FILE	cluster	Isolation region	Time of transmission(day)	Time of transmission	Number of strains	Isolation time	Isolation region	Isolation units	GenBank	ID
GCA_015889765.1	cluster1	China, Beijing	30	2016.2.14-2016.3.15	2	2016.3.15	China: Beijing	Emergency Department	GCA_015889765.1	ICDC.Cs091
GCA_015890375.1		China, Beijing				2016.2.14	China: Beijing	Emergency Department	GCA_015890375.1	ICDC.Cs054
GCA_015889065.1	cluster2	China, Tangshan	47	2017.10.29-2017.12.15	5	2017.11.8	China: Tangshan	Neurosurgery Ⅰ	GCA_015889065.1	ICDC.Cs361
GCA_015889405.1		China, Tangshan				2017.11.9	China: Tangshan	ICU Ⅱ	GCA_015889405.1	ICDC.Cs358
GCA_015889925.1		China, Tangshan				2017.12.15	China: Tangshan	Neurosurgery Ⅰ	GCA_015889925.1	ICDC.Cs387
GCA_015890345.1		China, Tangshan				2017.12.15	China: Tangshan	Neurosurgery Ⅰ	GCA_015890345.1	ICDC.Cs386
GCA_015891085.1		China, Tangshan				2017.10.29	China: Tangshan	Neurosurgery Ⅰ	GCA_015891085.1	ICDC.Cs351
GCA_015889085.1	cluster3	China, Beijing	756	2016.1.4-2018.1.29	20	2016.4.29	China: Beijing	Hematology	GCA_015889085.1	ICDC.Cs118
GCA_015889125.1		China, Beijing				2016.4.26	China: Beijing	Geriatric Ward	GCA_015889125.1	ICDC.Cs101
GCA_015889345.1		China, Beijing				2016.6.7	China: Beijing	ICU	GCA_015889345.1	ICDC.Cs125
GCA_015889425.1		China, Beijing				2018.1.29	China: Beijing	Geriatric Ward	GCA_015889425.1	ICDC.Cs421
GCA_015889445.1		China, Beijing				2016.7.8	China: Beijing	Emergency Department	GCA_015889445.1	ICDC.Cs130
GCA_015889785.1		China, Beijing				2016.3.29	China: Beijing	RCU	GCA_015889785.1	ICDC.Cs095
GCA_015889805.1		China, Beijing				2016.2.16	China: Beijing	Respiratory	GCA_015889805.1	ICDC.Cs064
GCA_015890045.1		China, Beijing				2016.2.24	China: Beijing	Emergency Ward	GCA_015890045.1	ICDC.Cs067
GCA_015890105.1		China, Beijing				2016.4.1	China: Beijing	Respiratory	GCA_015890105.1	ICDC.Cs089
GCA_015890125.1		China, Beijing				2016.3.3	China: Beijing	Respiratory	GCA_015890125.1	ICDC.Cs079
GCA_015890905.1		China, Beijing				2016.1.6	China: Beijing	RCU	GCA_015890905.1	ICDC.Cs020
GCA_015891185.1		China, Beijing				2016.1.4	China: Beijing	Emergency Ward	GCA_015891185.1	ICDC.Cs003
GCA_015891245.1		China, Beijing				2016.1.12	China: Beijing	Geriatric Ward	GCA_015891245.1	ICDC.Cs029
GCA_015891605.1		China, Beijing				2016.8.3	China: Beijing	Emergency Department	GCA_015891605.1	ICDC.Cs184
GCA_015891685.1		China, Beijing				2016.12.22	China: Beijing	RCU	GCA_015891685.1	ICDC.Cs151
GCA_015945805.1		China, Beijing				2017.10.16	China: Beijing	Emergency Department	GCA_015945805.1	ICDC.Cs212
GCA_015946105.1		China, Beijing				2017.11.14	China: Beijing	Geriatric Ward	GCA_015946105.1	ICDC.Cs251
GCA_015946145.1		China, Beijing				2017.11.1	China: Beijing	Emergency Ward	GCA_015946145.1	ICDC.Cs245
GCA_015946585.1		China, Beijing				2017.12.26	China: Beijing	Geriatric Ward	GCA_015946585.1	ICDC.Cs302
GCA_016109815.1		China, Beijing				2016.3.1	China: Beijing	Emergency Department	GCA_016109815.1	ICDC.Cs075
GCA_015889145.1	cluster4	China, Beijing	524	2016.5.18-2017.10.24	3	2016.5.18	China: Beijing	RCU	GCA_015889145.1	ICDC.Cs110
GCA_015945755.1		China, Beijing				2017.9.18	China: Beijing	Geriatric Comprehensive Ward	GCA_015945755.1	ICDC.Cs179
GCA_015945795.1		China, Beijing				2017.10.24	China: Beijing	Emergency RoomⅡ	GCA_015945795.1	ICDC.Cs219
GCA_015889225.1	cluster5	China, Guangzhou	19	2018.1.22-2018.2.10	3	2018.2.10	China: Guangzhou	ICU	GCA_015889225.1	ICDC.Cs539
GCA_015889245.1		China, Guangzhou				2018.2.3	China: Guangzhou	ICU	GCA_015889245.1	ICDC.Cs534
GCA_015891005.1		China, Guangzhou				2018.1.22	China: Guangzhou	ICU	GCA_015891005.1	ICDC.Cs528
GCA_015889265.1	cluster6	China, Guangzhou	73	2017.11.24-2018.2.5	3	2018.1.20	China: Guangzhou	ICU	GCA_015889265.1	ICDC.Cs536
GCA_015890925.1		China, Guangzhou				2018.2.5	China: Guangzhou	ICU	GCA_015890925.1	ICDC.Cs518
GCA_015891285.1		China, Guangzhou				2017.11.24	China: Guangzhou	ICU	GCA_015891285.1	ICDC.Cs295
GCA_015889285.1	cluster7	China, Beijing	61	2016.1.6-2016.3.7	2	2016.1.6	China: Beijing	ICU	GCA_015889285.1	ICDC.Cs017
GCA_015890065.1		China, Beijing				2016.3.7	China: Beijing	ICU	GCA_015890065.1	ICDC.Cs087
GCA_015889385.1	cluster8	China, Guangzhou	11	2018.1.29-2018.2.9	2	2018.2.9	China: Guangzhou	ICU	GCA_015889385.1	ICDC.Cs535
GCA_015890945.1		China, Guangzhou				2018.1.29	China: Guangzhou	ICU	GCA_015890945.1	ICDC.Cs521
GCA_015889505.1	cluster9	China, Tangshan	43	2017.12.14-2018.1.26	5	2018.1.26	China: Tangshan	Neurosurgery Ⅰ	GCA_015889505.1	ICDC.Cs419
GCA_015889525.1		China, Tangshan				2018.1.25	China: Tangshan	ICU Ⅰ	GCA_015889525.1	ICDC.Cs420
GCA_015889575.1		China, Tangshan				2018.1.25	China: Tangshan	ICU Ⅰ	GCA_015889575.1	ICDC.Cs418
GCA_015890265.1		China, Tangshan				2017.12.14	China: Tangshan	ICU Ⅱ	GCA_015890265.1	ICDC.Cs377
GCA_015892045.1		China, Tangshan				2018.1.16	China: Tangshan	Neurosurgery Ⅰ	GCA_015892045.1	ICDC.Cs412
GCA_015889535.1	cluster10	China, Guangzhou	80	2017.11.1-2018.1.20	3	2017.12.11	China: Guangzhou	Neurology	GCA_015889535.1	ICDC.Cs544
GCA_015890655.1		China, Guangzhou				2017.11.1	China: Guangzhou	Neurology	GCA_015890655.1	ICDC.Cs283
GCA_015891105.1		China, Guangzhou				2018.1.20	China: Guangzhou	ICU	GCA_015891105.1	ICDC.Cs525
GCA_015889655.1	cluster11	China, Tangshan	62	2017.11.15-2018.1.16	4	2018.1.16	China: Tangshan	Neurosurgery Ⅰ	GCA_015889655.1	ICDC.Cs414
GCA_015891505.1		China, Tangshan				2017.11.15	China: Tangshan	NICU	GCA_015891505.1	ICDC.Cs364
GCA_015891925.1		China, Tangshan				2018.1.11	China: Tangshan	NICU	GCA_015891925.1	ICDC.Cs411
GCA_015891985.1		China, Tangshan				2018.1.16	China: Tangshan	NICU	GCA_015891985.1	ICDC.Cs413
GCA_015889705.1	cluster12	China, Tangshan	26	2017.12.23-2018.1.18	2	2018.1.18	China: Tangshan	Neurosurgery Ⅰ	GCA_015889705.1	ICDC.Cs416
GCA_015889825.1		China, Tangshan				2017.12.23	China: Tangshan	Neurosurgery Ⅱ	GCA_015889825.1	ICDC.Cs398
GCA_015889725.1	cluster13	China, Beijing	126	2017.9.27-2018.1.31	2	2018.1.31	China: Beijing	Hematology	GCA_015889725.1	ICDC.Cs424
GCA_015891565.1		China, Beijing				2017.9.27	China: Beijing	Emergency Department	GCA_015891565.1	ICDC.Cs199
GCA_015889745.1	cluster14	China, Beijing	44	2017.11.2-2017.12.16	3	2017.12.11	China: Beijing	Emergency RoomⅡ	GCA_015889745.1	ICDC.Cs271
GCA_015890145.1		China, Beijing				2017.11.2	China: Beijing	Emergency Department	GCA_015890145.1	ICDC.Cs257
GCA_015945355.1		China, Beijing				2017.12.16	China: Beijing	Missing	GCA_015945355.1	ICDC.Cs297
GCA_015889885.1	cluster15	China, Tangshan	17	2017.12.9-2017.12.26	4	2017.12.21	China: Tangshan	ICU Ⅰ	GCA_015889885.1	ICDC.Cs394
GCA_015889945.1		China, Tangshan				2017.12.21	China: Tangshan	Neurosurgery Ⅱ	GCA_015889945.1	ICDC.Cs396
GCA_015890325.1		China, Tangshan				2017.12.9	China: Tangshan	Neurosurgery Ⅱ	GCA_015890325.1	ICDC.Cs380
GCA_015892005.1		China, Tangshan				2017.12.26	China: Tangshan	Neurosurgery Ⅰ	GCA_015892005.1	ICDC.Cs401
GCA_015890085.1	cluster16	China, Tangshan	24	2017.12.11-2018.1.4	2	2017.12.11	China: Tangshan	ICU Ⅰ	GCA_015890085.1	ICDC.Cs384
GCA_015891965.1		China, Tangshan				2018.1.4	China: Tangshan	ICU Ⅰ	GCA_015891965.1	ICDC.Cs404
GCA_015890185.1	cluster17	China, Tangshan	32	2017.10.31-2017.12.2	3	2017.12.4	China: Tangshan	Respiratory Ⅱ	GCA_015890185.1	ICDC.Cs374
GCA_015890245.1		China, Tangshan				2017.12.2	China: Tangshan	ICU Ⅰ	GCA_015890245.1	ICDC.Cs372
GCA_015890985.1		China, Tangshan				2017.10.31	China: Tangshan	Respiratory Ⅰ	GCA_015890985.1	ICDC.Cs352
GCA_015890285.1	cluster18	China, Tangshan	27	2017.12.9-2018.1.5	2	2017.12.9	China: Tangshan	Neurosurgery Ⅱ	GCA_015890285.1	ICDC.Cs379
GCA_015891945.1		China, Tangshan				2018.1.5	China: Tangshan	Neurosurgery Ⅰ	GCA_015891945.1	ICDC.Cs405
GCA_015890505.1	cluster19	China, Beijing	164	2017.9.25-2018.3.8	5	2017.11.13	China: Beijing	Geriatric Ward	GCA_015890505.1	ICDC.Cs247
GCA_015890705.1		China, Beijing				2017.11.1	China: Beijing	Geriatric Ward	GCA_015890705.1	ICDC.Cs234
GCA_015891225.1		China, Beijing				2017.10.11	China: Beijing	Geriatric Ward	GCA_015891225.1	ICDC.Cs209
GCA_015891465.1		China, Beijing				2018.3.8	China: Beijing	Geriatric Ward	GCA_015891465.1	ICDC.Cs468
GCA_015944815.1		China, Beijing				2017.9.25	China: Beijing	Geriatric Ward	GCA_015944815.1	ICDC.Cs181
GCA_015890585.1	cluster20	China, Beijing	119	2017.10.31-2018.2.27	4	2018.2.27	China: Beijing	Emergency RoomⅠ	GCA_015890585.1	ICDC.Cs454
GCA_015890885.1		China, Beijing				2017.12.2	China: Beijing	Neurology	GCA_015890885.1	ICDC.Cs262
GCA_015945915.1		China, Beijing				2017.10.31	China: Beijing	Emergency RoomⅡ	GCA_015945915.1	ICDC.Cs231
GCA_015946845.1		China, Beijing				2017.12.1	China: Beijing	RCU	GCA_015946845.1	ICDC.Cs263
GCA_015890825.1	cluster21	China, Guangzhou	36	2017.9.22-2017.10.28	2	2017.10.28	China: Guangzhou	Neurosurgery	GCA_015890825.1	ICDC.Cs285
GCA_015891165.1		China, Guangzhou				2017.9.22	China: Guangzhou	ICU	GCA_015891165.1	ICDC.Cs291
GCA_015891405.1	cluster22	China, Beijing	98	2017.12.8-2018.3.16	4	2017.12.8	China: Beijing	Emergency RoomⅡ	GCA_015891405.1	ICDC.Cs275
GCA_015891425.1		China, Beijing				2018.3.16	China: Beijing	Emergency Ward	GCA_015891425.1	ICDC.Cs479
GCA_015891445.1		China, Beijing				2018.3.9	China: Beijing	Emergency RoomⅡ	GCA_015891445.1	ICDC.Cs470
GCA_015947005.1		China, Beijing				2018.2.11	China: Beijing	Emergency RoomⅡ	GCA_015947005.1	ICDC.Cs436
GCA_015944675.1	cluster23	China, Beijing	84	2018.1.3-2018.3.28	14	2018.3.23	China: Beijing	Emergency Ward	GCA_015944675.1	ICDC.Cs488
GCA_015944695.1		China, Beijing				2018.3.12	China: Beijing	ICU	GCA_015944695.1	ICDC.Cs471
GCA_015944735.1		China, Beijing				2018.3.14	China: Beijing	RCU	GCA_015944735.1	ICDC.Cs475
GCA_015944775.1		China, Beijing				2018.3.15	China: Beijing	Emergency RoomⅠ	GCA_015944775.1	ICDC.Cs477
GCA_015944795.1		China, Beijing				2018.3.16	China: Beijing	RCU	GCA_015944795.1	ICDC.Cs481
GCA_015945195.1		China, Beijing				2018.3.28	China: Beijing	RCU	GCA_015945195.1	ICDC.Cs491
GCA_015945295.1		China, Beijing				2018.3.12	China: Beijing	Emergency RoomⅠ	GCA_015945295.1	ICDC.Cs474
GCA_015946505.1		China, Beijing				2018.2.8	China: Beijing	Emergency RoomⅡ	GCA_015946505.1	ICDC.Cs433
GCA_015946565.1		China, Beijing				2018.1.8	China: Beijing	CCU	GCA_015946565.1	ICDC.Cs307
GCA_015946665.1		China, Beijing				2018.1.3	China: Beijing	Emergency RoomⅡ	GCA_015946665.1	ICDC.Cs423
GCA_015946705.1		China, Beijing				2018.2.22	China: Beijing	Emergency RoomⅡ	GCA_015946705.1	ICDC.Cs442
GCA_015946725.1		China, Beijing				2018.2.3	China: Beijing	Emergency RoomⅡ	GCA_015946725.1	ICDC.Cs429
GCA_015947085.1		China, Beijing				2018.3.7	China: Beijing	Emergency Ward	GCA_015947085.1	ICDC.Cs467
GCA_015947105.1		China, Beijing				2018.2.28	China: Beijing	Emergency Ward	GCA_015947105.1	ICDC.Cs459
GCA_015945715.1	cluster24	China, Beijing	15	2017.10.11-2017.10.26	2	2017.10.11	China: Beijing	Emergency RoomⅡ	GCA_015945715.1	ICDC.Cs208
GCA_015945775.1		China, Beijing				2017.10.26	China: Beijing	Geriatric Comprehensive Ward	GCA_015945775.1	ICDC.Cs222
GCA_015945935.1	cluster25	China, Beijing	161	2017.9.15-2018.2.23	3	2017.9.15	China: Beijing	Geriatric Ward	GCA_015945935.1	ICDC.Cs173
GCA_015946485.1		China, Beijing				2017.12.7	China: Beijing	Geriatric Ward	GCA_015946485.1	ICDC.Cs273
GCA_015946825.1		China, Beijing				2018.2.23	China: Beijing	Geriatric Ward	GCA_015946825.1	ICDC.Cs449
GCA_015946065.1	cluster26	China, Beijing	58	2017.9.18-2017.11.15	2	2017.11.15	China: Beijing	Thoracic Surgery	GCA_015946065.1	ICDC.Cs253
GCA_015946265.1		China, Beijing				2017.9.18	China: Beijing	ICU	GCA_015946265.1	ICDC.Cs177
GCA_015946085.1	cluster27	China, Beijing	42	2017.11.3-2017.12.15	2	2017.11.3	China: Beijing	Orthopedics & Cardiovascular Surgery	GCA_015946085.1	ICDC.Cs237
GCA_015946445.1		China, Beijing				2017.12.15	China: Beijing	RCU	GCA_015946445.1	ICDC.Cs296
GCA_015946965.1	cluster28	China, Beijing	23	2018.1.9-2018.2.1	2	2018.1.9	China: Beijing	Geriatric Comprehensive Ward	GCA_015946965.1	ICDC.Cs312
GCA_015947065.1		China, Beijing				2018.2.1	China: Beijing	Geriatric Ward	GCA_015947065.1	ICDC.Cs425

## Sheet: Table S8
Table S8 The antibiotic resistance phenotype of 213 C. striatum strains.
Strain name	Assembly	Clonal groups	Antibiotic resistance (MAR) phenotypes
CDC.Cs271	GCA_015889745.1	CG10	MEM CLI CTX CIP ERY PEN
CDC.Cs257	GCA_015890145.1	CG10	MEM CLI CTX CIP ERY PEN
CDC.Cs297	GCA_015945355.1	CG10	MEM CLI CTX ERY PEN
CDC.Cs375	GCA_015890225.1	CG11	MEM CLI CTX CIP ERY PEN
CDC.Cs363	GCA_015890545.1	CG11	MEM CLI CTX CIP ERY PEN
CDC.Cs365	GCA_015891345.1	CG11	MEM CLI CTX GEN CIP ERY PEN
CDC.Cs311	GCA_015947025.1	CG11	MEM CLI CTX CIP ERY PEN
CDC.Cs454	GCA_015890585.1	CG12	MEM CLI CTX CIP ERY PEN
CDC.Cs286	GCA_015890745.1	CG12	MEM CLI CTX CIP ERY PEN
CDC.Cs262	GCA_015890885.1	CG12	MEM CLI CTX CIP ERY PEN
CDC.Cs527	GCA_015891045.1	CG12	MEM CLI CTX CIP ERY PEN
CDC.Cs231	GCA_015945915.1	CG12	MEM CLI CTX CIP ERY PEN
CDC.Cs263	GCA_015946845.1	CG12	MEM CLI CTX CIP ERY PEN
CDC.Cs360	GCA_015890605.1	CG13	CIP
CDC.Cs355	GCA_015890685.1	CG13	CIP
CDC.Cs275	GCA_015891405.1	CG14	MEM CLI TET DOX CTX CIP ERY PEN
CDC.Cs479	GCA_015891425.1	CG14	MEM CLI TET DOX CTX GEN CIP ERY PEN
CDC.Cs470	GCA_015891445.1	CG14	MEM CLI TET DOX CTX CIP ERY PEN
CDC.Cs436	GCA_015947005.1	CG14	MEM TET DOX CTX CIP ERY PEN
CDC.Cs253	GCA_015946065.1	CG16	MEM CLI CTX CIP ERY PEN
CDC.Cs177	GCA_015946265.1	CG16	MEM CLI CTX CIP ERY PEN
CDC.Cs237	GCA_015946085.1	CG17	MEM CLI TET CTX CIP ERY PEN
CDC.Cs296	GCA_015946445.1	CG17	MEM CLI TET DOX CTX CIP ERY PEN
CDC.Cs136	GCA_015889045.1	CG2	MEM CLI TET CTX CIP ERY PEN
CDC.Cs017	GCA_015889285.1	CG2	MEM CLI TET CTX CIP ERY PEN
CDC.Cs004	GCA_015890005.1	CG2	MEM CLI TET CTX CIP ERY PEN
CDC.Cs087	GCA_015890065.1	CG2	MEM CLI TET CTX CIP ERY PEN
CDC.Cs058	GCA_015890365.1	CG2	MEM CLI CTX CIP ERY PEN
CDC.Cs042	GCA_015890485.1	CG2	MEM CTX CIP PEN
CDC.Cs038	GCA_015890525.1	CG2	MEM CLI TET CTX CIP ERY PEN
CDC.Cs149	GCA_015891805.1	CG2	MEM CLI TET CTX CIP ERY PEN
CDC.Cs185	GCA_015944615.1	CG2	MEM CLI CTX CIP ERY PEN
CDC.Cs194	GCA_015945255.1	CG2	MEM TET CTX CIP PEN
CDC.Cs227	GCA_015945785.1	CG2	MEM TET CTX CIP PEN
CDC.Cs268	GCA_015946465.1	CG2	MEM TET DOX CTX CTX CIP PEN
CDC.Cs541	GCA_015889305.1	CG28	MEM CLI RIF TET DOX CTX GEN CIP ERY PEN
CDC.Cs076	GCA_015890205.1	CG29	MEM CLI CTX CIP ERY PEN
CDC.Cs118	GCA_015889085.1	CG3	MEM RIF TET DOX CTX CIP ERY PEN
CDC.Cs101	GCA_015889125.1	CG3	MEM CLI TET CTX CIP ERY PEN
CDC.Cs110	GCA_015889145.1	CG3	MEM RIF TET CTX CIP ERY PEN
CDC.Cs539	GCA_015889225.1	CG3	RIF TET DOX CTX CIP
CDC.Cs534	GCA_015889245.1	CG3	RIF TET DOX CTX CIP
CDC.Cs536	GCA_015889265.1	CG3	MEM CLI TET DOX CTX CIP ERY PEN
CDC.Cs125	GCA_015889345.1	CG3	MEM RIF TET CTX CIP ERY PEN
CDC.Cs538	GCA_015889355.1	CG3	CLI TET DOX CTX CIP ERY PEN
CDC.Cs535	GCA_015889385.1	CG3	MEM CLI TET DOX CTX CIP ERY PEN
CDC.Cs421	GCA_015889425.1	CG3	MEM CLI CTX GEN CIP ERY PEN
CDC.Cs130	GCA_015889445.1	CG3	MEM RIF TET CTX CIP ERY PEN
CDC.Cs540	GCA_015889455.1	CG3	TET DOX CIP
CDC.Cs533	GCA_015889485.1	CG3	TET DOX CTX CIP
CDC.Cs544	GCA_015889535.1	CG3	TET DOX CTX CIP
CDC.Cs280	GCA_015889565.1	CG3	CLI TET DOX CTX CIP
CDC.Cs279	GCA_015889645.1	CG3	TET DOX CTX CIP
CDC.Cs091	GCA_015889765.1	CG3	MEM CLI TET CTX CIP ERY PEN
CDC.Cs095	GCA_015889785.1	CG3	MEM CLI TET CTX CIP ERY PEN
CDC.Cs064	GCA_015889805.1	CG3	MEM CLI TET CTX CIP PEN
CDC.Cs067	GCA_015890045.1	CG3	MEM CLI TET CTX CIP ERY PEN
CDC.Cs089	GCA_015890105.1	CG3	MEM CLI TET CTX CIP ERY PEN
CDC.Cs079	GCA_015890125.1	CG3	MEM CLI TET CTX CIP ERY PEN
CDC.Cs374	GCA_015890185.1	CG3	MEM CLI TET DOX CTX CIP ERY PEN
CDC.Cs372	GCA_015890245.1	CG3	MEM CLI TET DOX CTX CIP ERY PEN
CDC.Cs054	GCA_015890375.1	CG3	MEM CLI TET CTX CIP ERY PEN
CDC.Cs283	GCA_015890655.1	CG3	MEM CLI TET DOX CTX GEN CIP ERY PEN
CDC.Cs290	GCA_015890805.1	CG3	MEM TET DOX CTX CIP ERY PEN
CDC.Cs285	GCA_015890825.1	CG3	MEM CLI TET DOX CTX GEN CIP ERY PEN
CDC.Cs020	GCA_015890905.1	CG3	MEM CLI TET CTX CIP PEN
CDC.Cs518	GCA_015890925.1	CG3	MEM CLI TET DOX CTX CIP ERY PEN
CDC.Cs521	GCA_015890945.1	CG3	MEM CLI TET DOX CTX CIP ERY PEN
CDC.Cs352	GCA_015890985.1	CG3	MEM CLI TET DOX CTX CIP ERY PEN
CDC.Cs528	GCA_015891005.1	CG3	RIF TET DOX CTX CIP
CDC.Cs522	GCA_015891025.1	CG3	MEM CLI TET DOX CTX CIP ERY PEN
CDC.Cs525	GCA_015891105.1	CG3	MEM TET DOX CTX CIP ERY PEN
CDC.Cs532	GCA_015891125.1	CG3	MEM CLI TET DOX CTX CIP ERY PEN
CDC.Cs524	GCA_015891145.1	CG3	MEM CLI TET DOX CTX CIP ERY PEN
CDC.Cs291	GCA_015891165.1	CG3	MEM TET DOX CTX CIP ERY PEN
CDC.Cs003	GCA_015891185.1	CG3	MEM CLI TET CTX CIP ERY PEN
CDC.Cs287	GCA_015891205.1	CG3	TET DOX CTX GEN CIP
CDC.Cs029	GCA_015891245.1	CG3	MEM CLI TET CTX CIP ERY PEN
CDC.Cs295	GCA_015891285.1	CG3	MEM CLI TET DOX CTX CIP ERY PEN
CDC.Cs232	GCA_015891365.1	CG3	MEM CLI TET CTX CIP ERY PEN
CDC.Cs202	GCA_015891485.1	CG3	MEM CLI TET CTX CIP ERY PEN
CDC.Cs184	GCA_015891605.1	CG3	MEM CLI TET CTX CIP ERY PEN
CDC.Cs151	GCA_015891685.1	CG3	MEM CLI TET CTX CIP ERY PEN
CDC.Cs169	GCA_015891765.1	CG3	MEM CLI TET CTX CIP ERY PEN
CDC.Cs140	GCA_015891815.1	CG3	MEM CLI TET CTX CIP ERY PEN
CDC.Cs145	GCA_015891845.1	CG3	MEM CLI TET CTX ERY PEN
CDC.Cs476	GCA_015944715.1	CG3	MEM CLI TET DOX CTX CIP ERY PEN
CDC.Cs198	GCA_015944755.1	CG3	MEM CLI TET CTX CIP ERY PEN
CDC.Cs484	GCA_015945275.1	CG3	MEM CLI TET DOX CTX CIP ERY PEN
CDC.Cs159	GCA_015945475.1	CG3	MEM CLI TET CTX CIP ERY PEN
CDC.Cs206	GCA_015945635.1	CG3	MEM CLI TET CTX CIP ERY PEN
CDC.Cs160	GCA_015945675.1	CG3	MEM CLI TET CTX CIP ERY PEN
CDC.Cs208	GCA_015945715.1	CG3	MEM CLI TET CTX CIP ERY PEN
CDC.Cs214	GCA_015945735.1	CG3	MEM CLI TET CTX CIP ERY PEN
CDC.Cs179	GCA_015945755.1	CG3	MEM CLI TET CTX CIP ERY PEN
CDC.Cs222	GCA_015945775.1	CG3	MEM CLI TET CTX CIP ERY PEN
CDC.Cs219	GCA_015945795.1	CG3	TET CTX CIP
CDC.Cs212	GCA_015945805.1	CG3	MEM TET CTX CIP PEN
CDC.Cs236	GCA_015945875.1	CG3	MEM CLI TET CTX CIP ERY PEN
CDC.Cs173	GCA_015945935.1	CG3	MEM CLI TET CTX CIP ERY PEN
CDC.Cs260	GCA_015945955.1	CG3	MEM CLI TET DOX CTX CIP ERY PEN
CDC.Cs251	GCA_015946105.1	CG3	MEM CLI TET CTX CIP ERY PEN
CDC.Cs245	GCA_015946145.1	CG3	CLI TET CTX CIP ERY
CDC.Cs273	GCA_015946485.1	CG3	MEM CLI TET DOX CTX CIP ERY PEN
CDC.Cs437	GCA_015946545.1	CG3	MEM CLI TET DOX CTX CIP ERY PEN
CDC.Cs302	GCA_015946585.1	CG3	MEM CLI TET DOX CTX CIP ERY PEN
CDC.Cs427	GCA_015946625.1	CG3	MEM CLI TET DOX CTX GEN CIP ERY PEN
CDC.Cs272	GCA_015946645.1	CG3	MEM CLI TET DOX CTX CIP ERY PEN
CDC.Cs301	GCA_015946745.1	CG3	MEM CLI TET DOX CTX CIP ERY PEN
CDC.Cs466	GCA_015946805.1	CG3	MEM CLI TET DOX CTX CIP ERY PEN
CDC.Cs449	GCA_015946825.1	CG3	MEM CLI TET DOX CTX GEN CIP ERY PEN
CDC.Cs465	GCA_015946885.1	CG3	MEM CLI TET DOX CTX CIP ERY PEN
CDC.Cs265	GCA_015946905.1	CG3	MEM CLI TET DOX CTX CIP ERY PEN
CDC.Cs460	GCA_015946925.1	CG3	MEM CLI TET DOX CTX GEN CIP ERY PEN
CDC.Cs312	GCA_015946965.1	CG3	MEM CLI TET DOX CTX CIP ERY PEN
CDC.Cs308	GCA_015946985.1	CG3	MEM TET DOX CTX CIP PEN
CDC.Cs309	GCA_015947045.1	CG3	MEM CLI TET DOX CTX CIP ERY PEN
CDC.Cs425	GCA_015947065.1	CG3	MEM CLI TET DOX CTX GEN CIP ERY PEN
CDC.Cs469	GCA_015947125.1	CG3	MEM CLI TET DOX CTX CIP ERY PEN
CDC.Cs075	GCA_016109815.1	CG3	MEM CLI TET CTX CIP ERY PEN
CDC.Cs381	GCA_015890305.1	CG30	MEM CLI TET DOX CTX GEN CIP ERY PEN
CDC.Cs482	GCA_015890625.1	CG31	MEM CLI CTX CIP ERY PEN
CDC.Cs288	GCA_015890765.1	CG32	CLI RIF TET DOX CTX CIP ERY PEN
CDC.Cs529	GCA_015890965.1	CG33	MEM CLI CTX CIP ERY PEN
CDC.Cs294	GCA_015891325.1	CG34	MEM CLI TET DOX CTX CIP ERY PEN
CDC.Cs225	GCA_015891905.1	CG35	MEM CLI CTX CIP ERY PEN
CDC.Cs178	GCA_015945575.1	CG36	CTX CIP
CDC.Cs165	GCA_015945895.1	CG37	TET CIP
CDC.Cs241	GCA_015946025.1	CG38	MEM CLI TET CTX CIP ERY PEN
CDC.Cs314	GCA_015946525.1	CG39	CIP
CDC.Cs361	GCA_015889065.1	CG4	MEM CLI RIF CTX GEN CIP ERY PEN
CDC.Cs358	GCA_015889405.1	CG4	MEM CLI RIF CTX GEN CIP ERY PEN
CDC.Cs414	GCA_015889655.1	CG4	MEM CLI RIF CTX GEN CIP ERY PEN
CDC.Cs416	GCA_015889705.1	CG4	MEM CLI RIF CTX GEN CIP ERY PEN
CDC.Cs398	GCA_015889825.1	CG4	MEM CLI RIF CTX GEN CIP ERY PEN
CDC.Cs394	GCA_015889885.1	CG4	MEM CLI RIF CTX GEN CIP ERY PEN
CDC.Cs389	GCA_015889905.1	CG4	TET DOX CTX CIP
CDC.Cs387	GCA_015889925.1	CG4	MEM CLI RIF CTX CIP ERY PEN
CDC.Cs396	GCA_015889945.1	CG4	MEM CLI RIF CTX GEN CIP ERY PEN
CDC.Cs384	GCA_015890085.1	CG4	MEM CLI RIF CTX GEN CIP ERY PEN
CDC.Cs379	GCA_015890285.1	CG4	MEM CLI RIF CTX GEN CIP ERY PEN
CDC.Cs380	GCA_015890325.1	CG4	MEM CLI RIF CTX GEN CIP ERY PEN
CDC.Cs386	GCA_015890345.1	CG4	TET DOX CTX CIP
CDC.Cs348	GCA_015890785.1	CG4	MEM CLI RIF TET CTX GEN CIP ERY PEN
CDC.Cs370	GCA_015890845.1	CG4	MEM CLI RIF CTX GEN CIP ERY PEN
CDC.Cs351	GCA_015891085.1	CG4	MEM CLI RIF CTX GEN CIP ERY PEN
CDC.Cs368	GCA_015891305.1	CG4	MEM CLI RIF CTX GEN CIP ERY PEN
CDC.Cs364	GCA_015891505.1	CG4	MEM CLI RIF CTX GEN CIP ERY PEN
CDC.Cs399	GCA_015891585.1	CG4	MEM CLI RIF CTX GEN CIP ERY PEN
CDC.Cs172	GCA_015891785.1	CG4	MEM CLI RIF CTX CIP ERY PEN
CDC.Cs411	GCA_015891925.1	CG4	MEM CLI RIF CTX GEN CIP ERY PEN
CDC.Cs405	GCA_015891945.1	CG4	MEM CLI RIF CTX GEN CIP ERY PEN
CDC.Cs404	GCA_015891965.1	CG4	MEM CLI RIF CTX GEN CIP ERY PEN
CDC.Cs413	GCA_015891985.1	CG4	MEM CLI RIF CTX GEN CIP ERY PEN
CDC.Cs401	GCA_015892005.1	CG4	MEM CLI RIF CTX GEN CIP ERY PEN
CDC.Cs362	GCA_015892065.1	CG4	MEM CLI RIF CTX GEN CIP ERY PEN
CDC.Cs488	GCA_015944675.1	CG4	CLI RIF CTX CIP ERY
CDC.Cs471	GCA_015944695.1	CG4	MEM CLI RIF CTX GEN CIP ERY PEN
CDC.Cs475	GCA_015944735.1	CG4	MEM CLI RIF CTX GEN CIP ERY PEN
CDC.Cs477	GCA_015944775.1	CG4	MEM CLI RIF CTX GEN CIP ERY PEN
CDC.Cs481	GCA_015944795.1	CG4	MEM CLI RIF CTX GEN CIP ERY PEN
CDC.Cs491	GCA_015945195.1	CG4	MEM CLI RIF CTX GEN CIP ERY PEN
CDC.Cs474	GCA_015945295.1	CG4	MEM CLI RIF CTX GEN CIP ERY PEN
CDC.Cs492	GCA_015945695.1	CG4	MEM CLI RIF CTX GEN CIP ERY PEN
CDC.Cs258	GCA_015945985.1	CG4	MEM CLI RIF CTX CIP ERY PEN
CDC.Cs433	GCA_015946505.1	CG4	MEM CLI RIF CTX CIP ERY PEN
CDC.Cs307	GCA_015946565.1	CG4	MEM CLI RIF CTX GEN CIP ERY PEN
CDC.Cs423	GCA_015946665.1	CG4	MEM CLI RIF CTX GEN CIP ERY PEN
CDC.Cs442	GCA_015946705.1	CG4	MEM CLI RIF CTX GEN CIP ERY PEN
CDC.Cs429	GCA_015946725.1	CG4	MEM CLI RIF CTX GEN CIP ERY PEN
CDC.Cs467	GCA_015947085.1	CG4	MEM CLI RIF CTX GEN CIP ERY PEN
CDC.Cs459	GCA_015947105.1	CG4	MEM CLI RIF CTX GEN CIP ERY PEN
CDC.Cs441	GCA_015946765.1	CG40	MEM CLI CTX CIP ERY PEN
CDC.Cs274	GCA_015946775.1	CG41	MEM CLI TET DOX CTX GEN CIP ERY PEN
CDC.Cs453	GCA_015946865.1	CG42	MEM CLI CTX CIP ERY PEN
CDC.Cs269	GCA_015946945.1	CG43	MEM CLI TET DOX CTX GEN CIP ERY PEN
CDC.Cs456	GCA_015947945.1	CG44	MEM CLI CTX GEN CIP ERY PEN
CDC.Cs103	GCA_015889105.1	CG5	MEM CLI RIF TET CTX GEN CIP ERY PEN
CDC.Cs061	GCA_015889845.1	CG5	MEM CLI RIF TET CTX CIP ERY PEN
CDC.Cs072	GCA_015889985.1	CG5	MEM CLI RIF TET CTX GEN CIP ERY PEN
CDC.Cs039	GCA_015890465.1	CG5	MEM RIF TET CTX CIP ERY PEN
CDC.Cs247	GCA_015890505.1	CG5	CLI RIF TET CTX GEN CIP ERY PEN
CDC.Cs234	GCA_015890705.1	CG5	CLI RIF TET CTX CIP ERY PEN
CDC.Cs024	GCA_015890725.1	CG5	MEM CLI RIF TET CTX CIP ERY PEN
CDC.Cs209	GCA_015891225.1	CG5	CLI RIF TET CTX CIP ERY
CDC.Cs461	GCA_015891385.1	CG5	CLI RIF TET DOX CTX CIP ERY PEN
CDC.Cs468	GCA_015891465.1	CG5	MEM RIF TET DOX CTX CIP PEN
CDC.Cs205	GCA_015891525.1	CG5	CLI RIF TET CTX CIP ERY PEN
CDC.Cs181	GCA_015944815.1	CG5	CLI RIF TET CTX CIP ERY PEN
CDC.Cs163	GCA_015945595.1	CG5	MEM CLI RIF TET CTX CIP ERY PEN
CDC.Cs252	GCA_015946005.1	CG5	CLI RIF TET CTX CIP ERY PEN
CDC.Cs127	GCA_015889325.1	CG6	CIP ERY
CDC.Cs070	GCA_015890025.1	CG6	MEM CLI CTX CIP ERY
CDC.Cs050	GCA_015890425.1	CG6	MEM CLI RIF CIP ERY PEN
CDC.Cs045	GCA_015890445.1	CG6	MEM CLI RIF CIP ERY
CDC.Cs457	GCA_015890565.1	CG6	CLI CIP ERY
CDC.Cs025	GCA_015891265.1	CG6	MEM CLI CTX CIP ERY PEN
CDC.Cs426	GCA_015891545.1	CG6	CLI CIP ERY
CDC.Cs248	GCA_015891665.1	CG6	CLI CIP ERY
CDC.Cs138	GCA_015891745.1	CG6	MEM CLI RIF CTX CIP ERY PEN
CDC.Cs211	GCA_015891865.1	CG6	MEM CLI CIP ERY
CDC.Cs204	GCA_015913055.1	CG6	NA
CDC.Cs174	GCA_015946325.1	CG6	CIP
CDC.Cs419	GCA_015889505.1	CG7	MEM CLI TET DOX CTX GEN CIP ERY PEN
CDC.Cs420	GCA_015889525.1	CG7	MEM CLI TET DOX CTX GEN CIP ERY PEN
CDC.Cs418	GCA_015889575.1	CG7	MEM CLI TET DOX CTX GEN CIP ERY PEN
CDC.Cs377	GCA_015890265.1	CG7	MEM CLI TET DOX CTX GEN CIP ERY PEN
CDC.Cs412	GCA_015892045.1	CG7	MEM CLI TET DOX CTX GEN CIP ERY PEN
CDC.Cs415	GCA_015889605.1	CG8	MEM CLI TET DOX CTX GEN CIP ERY PEN
CDC.Cs350	GCA_015891065.1	CG8	MEM CLI TET DOX CTX GEN CIP ERY PEN
CDC.Cs422	GCA_015889685.1	CG9	MEM CLI CTX GEN CIP ERY PEN
CDC.Cs424	GCA_015889725.1	CG9	MEM CLI CTX CIP ERY PEN
CDC.Cs199	GCA_015891565.1	CG9	MEM CLI CTX CIP ERY PEN
